# Supplementary material for: What drives repurchase retention in music training institutions? examining the roles of customer satisfaction, perceived value, and service quality
Source: PLoS One. 2024 Dec 31;19(12):e0312087. doi: 10.1371/journal.pone.0312087 (PMC11687669; doi:10.1371/journal.pone.0312087)
Supplement: S1 Data — (XLSX) [file pone.0312087.s001.xlsx]

## Sheet: Sheet1
CE1	CE2	CE3	CE4	TE1	TE2	TE3	CI1	CI2	CI3	CI4	CI5	SQ1	SQ2	SQ3	SQ4	BI1	BI2	BI3	BI4	BI5	PV1	PV2	PV3	PV4	CS1	CS2	CS3	RI1	RI2	RI3	CE	TE	CI	SQ	BI	PV	CS	RI
5	5	5	5	1	2	1	5	3	4	5	5	2	3	2	2	4	4	4	4	5	3	2	1	1	2	2	3	5	3	5	5	1.33333	4.4	2.25	4.2	1.75	2.33333	4.33333
4	3	3	4	5	4	3	4	4	4	4	5	3	3	5	5	2	1	4	1	2	5	3	4	4	2	3	1	3	4	5	3.5	4	4.2	4	2	4	2	4
4	4	5	3	4	3	4	1	2	1	1	1	4	5	5	4	1	1	4	3	3	1	1	1	1	1	1	1	1	1	1	4	3.66667	1.2	4.5	2.4	1	1	1
2	3	3	2	1	3	1	3	5	5	5	3	4	5	4	5	3	3	5	4	5	4	5	4	4	5	5	5	4	4	4	2.5	1.66667	4.2	4.5	4	4.25	5	4
4	4	4	5	4	4	4	2	1	2	1	2	4	4	4	5	4	4	5	4	5	5	5	3	3	3	5	5	5	3	5	4.25	4	1.6	4.25	4.4	4	4.33333	4.33333
4	3	4	4	4	4	5	5	5	5	4	3	4	4	5	5	3	4	4	3	5	5	4	4	4	5	4	4	1	3	3	3.75	4.33333	4.4	4.5	3.8	4.25	4.33333	2.33333
4	4	5	4	5	5	4	1	3	2	4	2	3	4	5	3	5	5	4	4	4	4	4	5	4	4	5	4	5	4	3	4.25	4.66667	2.4	3.75	4.4	4.25	4.33333	4
2	4	1	1	3	2	2	5	3	3	5	3	1	4	1	4	4	4	3	4	3	4	3	3	1	3	1	3	4	3	1	2	2.33333	3.8	2.5	3.6	2.75	2.33333	2.66667
2	2	4	1	4	2	3	4	5	4	3	4	2	3	3	4	5	4	5	3	3	3	4	3	4	4	4	4	2	3	4	2.25	3	4	3	4	3.5	4	3
5	4	5	3	5	5	4	5	3	4	5	4	4	3	4	5	3	5	4	4	5	5	4	3	5	5	3	4	5	4	4	4.25	4.66667	4.2	4	4.2	4.25	4	4.33333
3	3	1	2	1	4	3	5	4	4	3	3	2	3	1	4	1	3	1	2	2	3	3	3	2	1	1	2	4	1	3	2.25	2.66667	3.8	2.5	1.8	2.75	1.33333	2.66667
5	3	5	5	5	4	5	4	5	5	5	4	5	4	4	5	4	5	5	4	5	4	5	5	5	4	5	5	5	4	5	4.5	4.66667	4.6	4.5	4.6	4.75	4.66667	4.66667
5	3	4	5	5	4	4	3	5	4	5	5	4	5	4	4	5	3	3	4	4	4	5	3	5	4	5	4	4	3	3	4.25	4.33333	4.4	4.25	3.8	4.25	4.33333	3.33333
3	1	1	1	4	4	4	2	1	2	1	3	4	4	4	5	5	4	3	4	4	5	4	5	4	1	2	3	5	4	3	1.5	4	1.8	4.25	4	4.5	2	4
3	4	3	4	5	4	5	5	4	4	3	5	3	1	2	2	2	3	3	1	2	2	1	1	2	5	3	5	5	4	4	3.5	4.66667	4.2	2	2.2	1.5	4.33333	4.33333
5	3	5	4	2	3	1	2	2	1	1	1	4	5	4	5	5	4	4	4	5	2	2	2	1	4	4	5	1	2	2	4.25	2	1.4	4.5	4.4	1.75	4.33333	1.66667
5	5	5	5	5	5	5	1	1	1	1	1	5	5	5	5	5	5	5	5	5	5	5	5	5	5	5	5	5	5	5	5	5	1	5	5	5	5	5
5	3	4	5	4	4	5	2	3	2	2	2	3	3	2	2	3	5	5	5	3	2	3	1	2	1	1	1	4	3	5	4.25	4.33333	2.2	2.5	4.2	2	1	4
5	5	4	4	5	5	4	5	4	5	4	5	5	3	4	4	4	5	5	4	5	5	5	5	4	4	5	5	2	1	2	4.5	4.66667	4.6	4	4.6	4.75	4.66667	1.66667
5	4	4	4	4	3	3	5	5	5	3	3	5	4	4	5	4	4	5	4	4	4	4	4	4	3	4	4	1	2	1	4.25	3.33333	4.2	4.5	4.2	4	3.66667	1.33333
4	5	5	4	5	4	5	5	4	4	5	5	5	4	4	5	5	5	4	5	4	5	5	4	5	4	5	5	5	5	4	4.5	4.66667	4.6	4.5	4.6	4.75	4.66667	4.66667
3	3	4	4	1	1	2	5	3	5	4	5	2	2	3	3	5	4	4	4	5	1	1	2	1	1	1	4	3	5	5	3.5	1.33333	4.4	2.5	4.4	1.25	2	4.33333
2	3	4	3	4	5	3	3	5	4	4	4	1	2	3	2	4	5	4	5	4	4	4	4	5	1	2	4	4	5	3	3	4	4	2	4.4	4.25	2.33333	4
4	3	4	1	4	4	3	4	5	4	4	5	4	4	4	3	3	2	1	1	2	1	3	3	2	4	4	4	4	5	4	3	3.66667	4.4	3.75	1.8	2.25	4	4.33333
2	1	3	1	4	3	4	1	2	3	1	2	3	3	5	4	5	5	4	4	3	4	5	4	5	2	1	3	3	5	4	1.75	3.66667	1.8	3.75	4.2	4.5	2	4
3	2	1	3	3	4	1	4	3	3	5	5	4	3	2	2	5	4	5	4	4	3	3	4	4	5	4	3	3	4	1	2.25	2.66667	4	2.75	4.4	3.5	4	2.66667
3	2	1	2	4	1	1	4	3	1	4	4	4	3	1	1	2	4	3	4	2	3	3	2	2	3	2	3	2	2	3	2	2	3.2	2.25	3	2.5	2.66667	2.33333
4	4	5	5	5	4	5	5	5	4	4	5	4	5	5	5	5	4	5	5	4	5	5	4	5	5	4	5	5	4	5	4.5	4.66667	4.6	4.75	4.6	4.75	4.66667	4.66667
5	5	4	3	1	2	2	2	4	1	4	1	4	4	4	4	4	4	4	4	5	4	1	3	1	4	4	4	5	4	5	4.25	1.66667	2.4	4	4.2	2.25	4	4.66667
4	4	4	4	4	4	3	2	3	1	2	1	4	3	4	3	4	4	5	5	4	4	4	4	3	1	2	2	1	2	2	4	3.66667	1.8	3.5	4.4	3.75	1.66667	1.66667
4	5	5	5	4	5	5	4	5	5	5	5	4	5	5	5	4	5	5	5	5	4	5	5	5	5	5	5	5	5	5	4.75	4.66667	4.8	4.75	4.8	4.75	5	5
1	1	1	3	5	4	5	5	5	3	3	4	4	1	1	3	5	5	4	4	4	3	3	4	5	4	5	4	5	3	4	1.5	4.66667	4	2.25	4.4	3.75	4.33333	4
5	5	4	5	5	5	5	5	5	5	5	4	5	4	5	5	4	5	5	5	5	5	5	5	5	5	5	5	5	5	5	4.75	5	4.8	4.75	4.8	5	5	5
4	5	5	3	5	3	5	5	5	4	5	3	3	3	3	4	4	5	3	5	5	5	5	4	3	4	4	5	2	3	2	4.25	4.33333	4.4	3.25	4.4	4.25	4.33333	2.33333
4	3	4	5	4	4	5	2	1	1	1	2	4	4	4	4	3	5	4	4	4	2	3	2	2	4	4	3	1	3	2	4	4.33333	1.4	4	4	2.25	3.66667	2
5	5	4	5	5	4	5	4	5	5	5	5	5	4	5	5	5	4	5	5	5	5	5	4	5	5	5	5	5	5	5	4.75	4.66667	4.8	4.75	4.8	4.75	5	5
5	5	4	3	4	4	4	4	4	4	5	5	4	4	3	4	2	2	4	1	2	5	4	3	3	3	1	1	3	5	4	4.25	4	4.4	3.75	2.2	3.75	1.66667	4
5	5	3	5	5	3	4	4	4	4	5	4	3	4	4	5	5	4	4	5	4	5	3	5	5	5	4	4	3	5	4	4.5	4	4.2	4	4.4	4.5	4.33333	4
1	2	4	2	2	4	2	5	3	4	5	3	3	4	1	3	2	3	2	3	2	4	3	4	3	3	4	5	2	3	3	2.25	2.66667	4	2.75	2.4	3.5	4	2.66667
3	3	5	4	1	1	2	4	3	5	4	5	5	4	4	5	3	4	2	2	1	1	1	1	1	5	3	5	4	4	1	3.75	1.33333	4.2	4.5	2.4	1	4.33333	3
4	5	4	4	4	5	4	3	5	4	4	4	4	1	1	2	4	3	5	5	5	4	4	4	5	4	4	4	4	3	5	4.25	4.33333	4	2	4.4	4.25	4	4
5	5	4	4	3	4	4	4	5	5	5	4	4	3	4	4	5	5	5	4	3	4	5	4	3	5	4	5	4	5	5	4.5	3.66667	4.6	3.75	4.4	4	4.66667	4.66667
5	3	5	4	4	3	3	4	4	5	5	3	5	4	4	5	3	2	2	1	1	4	4	5	5	3	2	2	5	4	4	4.25	3.33333	4.2	4.5	1.8	4.5	2.33333	4.33333
5	4	4	5	4	3	4	1	2	3	1	2	3	2	1	3	4	5	3	5	5	5	5	4	3	5	4	5	2	2	2	4.5	3.66667	1.8	2.25	4.4	4.25	4.66667	2
1	4	2	4	3	4	5	5	5	3	5	3	5	4	5	4	1	2	1	3	2	4	5	4	3	4	5	4	1	2	3	2.75	4	4.2	4.5	1.8	4	4.33333	2
4	3	3	5	2	1	2	3	1	3	2	1	5	5	4	4	1	2	3	3	2	2	3	1	1	3	3	4	4	5	4	3.75	1.66667	2	4.5	2.2	1.75	3.33333	4.33333
3	3	2	1	4	1	3	3	3	5	5	3	3	2	3	2	4	2	4	1	2	2	3	2	4	5	4	3	4	1	3	2.25	2.66667	3.8	2.5	2.6	2.75	4	2.66667
5	5	4	4	4	5	4	4	5	5	4	5	1	3	3	2	5	5	3	5	4	4	4	4	3	5	4	5	4	4	4	4.5	4.33333	4.6	2.25	4.4	3.75	4.66667	4
5	3	3	4	5	4	4	4	3	4	4	5	5	5	3	4	4	2	1	1	2	3	3	5	4	5	5	3	4	4	4	3.75	4.33333	4	4.25	2	3.75	4.33333	4
3	3	3	1	5	4	4	3	4	5	5	5	4	4	5	5	3	4	2	1	1	4	4	4	5	2	2	1	5	4	3	2.5	4.33333	4.4	4.5	2.2	4.25	1.66667	4
2	3	2	1	1	1	4	4	4	2	3	2	3	2	1	3	3	1	3	4	3	1	4	4	1	2	2	4	3	1	3	2	2	3	2.25	2.8	2.5	2.66667	2.33333
1	2	2	4	2	2	4	4	4	4	3	4	3	1	3	4	4	3	5	5	5	4	3	3	3	3	4	4	4	2	2	2.25	2.66667	3.8	2.75	4.4	3.25	3.66667	2.66667
5	4	5	5	4	5	5	5	5	4	5	5	5	5	5	4	4	5	5	5	5	5	4	5	5	4	5	5	5	4	5	4.75	4.66667	4.8	4.75	4.8	4.75	4.66667	4.66667
5	5	4	4	4	3	4	5	4	4	4	5	4	5	3	5	4	4	5	4	5	4	4	4	5	5	4	5	3	4	5	4.5	3.66667	4.4	4.25	4.4	4.25	4.66667	4
3	1	3	4	4	5	3	5	5	5	3	4	4	5	5	4	3	5	5	3	5	4	4	4	4	5	5	3	4	4	3	2.75	4	4.4	4.5	4.2	4	4.33333	3.66667
5	4	5	4	4	5	4	4	5	5	4	4	4	4	4	5	4	5	5	3	5	4	4	3	5	5	4	5	5	4	4	4.5	4.33333	4.4	4.25	4.4	4	4.66667	4.33333
3	4	2	1	3	3	4	2	1	2	1	1	2	2	1	1	4	4	3	3	5	5	4	3	5	4	3	4	3	3	5	2.5	3.33333	1.4	1.5	3.8	4.25	3.66667	3.66667
4	5	4	5	4	5	5	4	5	5	4	5	3	3	3	3	4	5	4	5	5	4	5	5	4	4	5	5	4	4	4	4.5	4.66667	4.6	3	4.6	4.5	4.66667	4
2	2	1	1	4	3	3	1	1	1	4	1	1	3	1	3	2	1	3	1	3	4	5	4	4	2	4	3	4	4	5	1.5	3.33333	1.6	2	2	4.25	3	4.33333
4	4	3	3	5	5	3	3	5	4	4	5	4	5	5	4	3	1	2	1	1	4	4	4	5	3	1	3	4	4	5	3.5	4.33333	4.2	4.5	1.6	4.25	2.33333	4.33333
5	5	4	3	1	2	1	4	5	4	3	5	5	5	5	3	1	1	2	1	1	5	4	5	4	5	5	3	3	5	3	4.25	1.33333	4.2	4.5	1.2	4.5	4.33333	3.66667
4	4	5	5	2	2	1	4	4	5	5	3	4	5	4	4	4	3	5	5	5	5	5	5	3	5	4	5	4	4	4	4.5	1.66667	4.2	4.25	4.4	4.5	4.66667	4
5	3	4	4	5	4	4	2	2	3	3	3	3	5	4	4	3	2	3	3	2	4	5	3	5	5	5	3	4	5	4	4	4.33333	2.6	4	2.6	4.25	4.33333	4.33333
4	4	4	5	4	5	5	5	4	4	4	5	5	5	4	3	1	3	1	3	1	5	4	5	4	4	2	2	5	3	4	4.25	4.66667	4.4	4.25	1.8	4.5	2.66667	4
2	2	2	1	3	5	4	3	5	5	4	5	3	4	5	4	2	3	3	3	1	3	5	4	3	3	2	1	4	4	3	1.75	4	4.4	4	2.4	3.75	2	3.66667
5	5	3	5	5	5	4	4	5	5	4	5	2	1	3	3	4	5	5	4	5	4	4	5	5	5	4	5	4	4	3	4.5	4.66667	4.6	2.25	4.6	4.5	4.66667	3.66667
4	4	5	4	2	1	1	3	1	2	3	3	2	1	3	2	3	5	3	5	4	4	4	5	4	5	3	5	5	3	4	4.25	1.33333	2.4	2	4	4.25	4.33333	4
3	2	4	1	4	2	3	4	5	3	4	5	2	4	4	3	5	4	4	4	3	3	4	3	4	2	2	2	5	4	4	2.5	3	4.2	3.25	4	3.5	2	4.33333
1	2	1	1	3	5	5	5	4	3	5	5	2	3	1	2	4	4	5	4	4	3	5	5	4	3	5	4	4	5	3	1.25	4.33333	4.4	2	4.2	4.25	4	4
4	5	5	3	5	4	4	5	4	4	5	4	5	4	3	4	4	4	5	4	4	1	2	1	3	4	4	4	1	2	3	4.25	4.33333	4.4	4	4.2	1.75	4	2
5	5	4	4	5	4	5	4	4	5	5	5	5	5	4	4	5	4	5	5	4	5	5	4	5	4	5	5	5	5	4	4.5	4.66667	4.6	4.5	4.6	4.75	4.66667	4.66667
3	4	5	5	4	5	4	4	4	5	5	4	5	3	4	4	4	3	5	4	5	4	4	4	3	5	4	4	3	4	2	4.25	4.33333	4.4	4	4.2	3.75	4.33333	3
4	5	4	5	4	3	5	5	5	5	4	4	3	5	3	5	4	5	5	4	5	2	1	2	3	4	5	5	5	4	4	4.5	4	4.6	4	4.6	2	4.66667	4.33333
4	5	3	5	3	3	4	3	4	5	5	5	5	3	3	3	4	4	4	4	3	4	4	3	4	3	4	4	4	4	5	4.25	3.33333	4.4	3.5	3.8	3.75	3.66667	4.33333
5	4	4	4	4	5	5	5	3	5	5	3	2	2	2	2	3	4	5	4	5	4	5	4	4	5	4	4	3	3	4	4.25	4.66667	4.2	2	4.2	4.25	4.33333	3.33333
3	1	3	1	2	2	3	4	3	3	3	3	1	2	3	3	4	3	2	2	4	3	1	4	2	4	1	3	2	2	3	2	2.33333	3.2	2.25	3	2.5	2.66667	2.33333
1	2	4	3	3	3	5	4	5	4	5	3	5	5	4	4	5	3	5	4	5	1	1	4	3	4	4	4	2	2	2	2.5	3.66667	4.2	4.5	4.4	2.25	4	2
4	5	5	5	5	5	5	5	5	5	5	4	5	5	5	4	5	4	5	5	5	5	4	5	5	5	5	5	5	5	5	4.75	5	4.8	4.75	4.8	4.75	5	5
2	2	2	1	5	5	3	3	2	4	1	2	4	4	4	3	4	5	5	4	4	4	4	5	5	5	4	4	5	3	4	1.75	4.33333	2.4	3.75	4.4	4.5	4.33333	4
3	2	1	2	3	5	5	5	4	5	3	3	5	3	4	4	3	4	4	5	4	5	4	4	4	5	4	3	4	3	4	2	4.33333	4	4	4	4.25	4	3.66667
3	2	3	1	4	1	3	4	3	5	4	4	4	3	1	3	5	4	5	3	4	3	3	5	3	3	1	2	2	4	2	2.25	2.66667	4	2.75	4.2	3.5	2	2.66667
3	3	3	4	4	5	5	5	3	5	4	4	5	3	3	4	5	3	5	5	4	4	4	4	4	5	5	5	2	1	3	3.25	4.66667	4.2	3.75	4.4	4	5	2
2	3	2	3	4	1	4	1	1	4	3	1	3	4	2	4	3	5	5	5	3	4	4	4	3	3	5	3	5	4	3	2.5	3	2	3.25	4.2	3.75	3.66667	4
1	1	2	2	3	3	3	1	2	3	1	3	4	4	3	3	4	4	4	3	4	4	4	3	4	1	3	1	4	5	4	1.5	3	2	3.5	3.8	3.75	1.66667	4.33333
4	5	5	5	5	5	5	5	4	5	5	5	4	5	5	5	5	5	5	5	4	5	5	5	5	5	5	5	5	5	5	4.75	5	4.8	4.75	4.8	5	5	5
4	1	2	3	4	4	4	1	3	2	2	1	2	3	3	1	4	4	4	4	5	1	2	2	3	2	1	3	4	4	5	2.5	4	1.8	2.25	4.2	2	2	4.33333
3	1	1	1	5	3	4	4	5	5	3	4	5	3	5	5	5	3	3	4	5	5	4	4	4	3	5	3	3	5	3	1.5	4	4.2	4.5	4	4.25	3.66667	3.66667
4	5	5	4	4	5	5	5	5	4	4	5	5	4	4	5	5	5	4	5	4	5	4	5	5	5	5	4	4	5	5	4.5	4.66667	4.6	4.5	4.6	4.75	4.66667	4.66667
1	2	2	3	4	4	5	1	2	2	3	3	4	4	3	4	4	5	5	4	3	4	2	1	2	1	1	2	4	3	3	2	4.33333	2.2	3.75	4.2	2.25	1.33333	3.33333
4	5	5	4	4	3	4	4	4	4	4	4	3	5	4	5	4	4	4	5	5	4	4	5	4	4	5	5	1	2	2	4.5	3.66667	4	4.25	4.4	4.25	4.66667	1.66667
5	5	3	3	3	1	1	3	5	5	4	4	1	2	1	4	3	2	2	3	1	5	4	4	5	5	4	3	4	4	5	4	1.66667	4.2	2	2.2	4.5	4	4.33333
5	4	4	3	4	5	4	3	2	1	4	1	5	4	4	5	3	4	4	4	5	4	4	4	5	4	4	3	4	3	5	4	4.33333	2.2	4.5	4	4.25	3.66667	4
4	4	4	4	4	4	5	5	4	4	4	4	4	5	3	3	4	4	5	5	4	4	4	4	3	4	5	3	3	4	4	4	4.33333	4.2	3.75	4.4	3.75	4	3.66667
5	5	5	5	4	4	4	5	3	3	5	4	5	3	3	3	5	4	4	4	4	2	1	3	1	5	3	5	4	4	4	5	4	4	3.5	4.2	1.75	4.33333	4
1	3	2	1	1	1	2	5	4	4	4	5	5	3	5	3	1	2	3	2	3	4	4	5	4	1	1	1	1	1	1	1.75	1.33333	4.4	4	2.2	4.25	1	1
4	4	3	3	3	5	5	4	5	5	5	3	3	4	5	5	3	4	4	5	5	2	1	3	2	4	3	5	5	5	4	3.5	4.33333	4.4	4.25	4.2	2	4	4.66667
5	4	3	5	4	5	3	3	4	3	5	5	2	2	1	3	4	4	4	4	3	5	4	4	4	3	5	5	4	3	4	4.25	4	4	2	3.8	4.25	4.33333	3.66667
2	4	2	3	5	3	5	2	4	2	3	1	2	3	3	2	3	5	3	3	5	2	3	2	2	2	1	3	1	2	1	2.75	4.33333	2.4	2.5	3.8	2.25	2	1.33333
4	2	2	1	4	2	1	3	5	4	3	4	2	4	1	3	4	4	3	4	4	4	1	4	2	2	3	4	3	1	4	2.25	2.33333	3.8	2.5	3.8	2.75	3	2.66667
3	5	3	4	4	3	5	4	5	3	4	5	4	5	5	3	4	5	5	4	4	3	2	2	2	4	5	4	4	4	4	3.75	4	4.2	4.25	4.4	2.25	4.33333	4
5	4	5	5	5	5	5	1	1	1	1	1	5	5	5	5	5	5	5	5	5	5	5	5	5	5	5	5	5	5	5	4.75	5	1	5	5	5	5	5
4	4	3	5	5	3	5	2	3	3	3	1	5	4	3	4	4	5	3	4	5	3	4	4	4	3	3	3	5	5	3	4	4.33333	2.4	4	4.2	3.75	3	4.33333
5	4	5	5	4	5	5	5	5	5	4	5	5	5	5	4	5	4	5	5	5	5	5	4	5	5	5	4	5	4	5	4.75	4.66667	4.8	4.75	4.8	4.75	4.66667	4.66667
5	4	4	5	5	5	4	4	4	5	5	5	3	5	5	5	5	3	5	5	5	5	4	5	5	5	5	4	5	4	5	4.5	4.66667	4.6	4.5	4.6	4.75	4.66667	4.66667
3	5	5	5	4	5	5	4	3	4	4	5	4	5	4	4	3	5	5	5	4	1	1	1	1	5	4	5	5	4	5	4.5	4.66667	4	4.25	4.4	1	4.66667	4.66667
5	4	5	3	3	1	2	2	3	4	1	1	2	1	4	1	5	5	3	4	4	4	3	5	5	3	5	3	4	4	4	4.25	2	2.2	2	4.2	4.25	3.66667	4
2	2	2	2	3	3	1	3	4	3	4	5	4	3	1	2	3	4	4	3	4	2	2	4	3	3	3	4	2	4	2	2	2.33333	3.8	2.5	3.6	2.75	3.33333	2.66667
4	3	2	4	5	4	4	5	4	3	4	4	3	4	5	4	4	4	5	3	5	4	3	4	4	1	2	3	5	4	3	3.25	4.33333	4	4	4.2	3.75	2	4
4	5	5	3	4	4	4	2	2	3	1	3	3	3	4	4	5	3	5	4	5	5	3	5	5	4	4	4	3	5	4	4.25	4	2.2	3.5	4.4	4.5	4	4
4	5	5	5	5	5	4	5	5	5	4	5	5	4	5	5	5	5	5	4	5	5	5	5	4	5	5	4	5	5	5	4.75	4.66667	4.8	4.75	4.8	4.75	4.66667	5
3	4	4	1	4	5	4	4	4	4	5	4	3	4	4	5	2	1	1	1	1	3	5	4	5	4	4	4	5	3	5	3	4.33333	4.2	4	1.2	4.25	4	4.33333
2	2	2	2	2	2	3	4	2	4	3	3	1	1	4	3	3	1	3	4	4	2	4	3	1	2	3	3	3	1	3	2	2.33333	3.2	2.25	3	2.5	2.66667	2.33333
5	4	4	4	1	2	2	3	3	1	1	3	4	4	4	5	3	4	2	2	2	4	3	4	4	4	4	5	1	2	2	4.25	1.66667	2.2	4.25	2.6	3.75	4.33333	1.66667
4	4	4	5	1	2	3	4	5	5	4	4	5	5	4	3	3	2	4	3	1	4	3	5	4	4	5	3	4	2	1	4.25	2	4.4	4.25	2.6	4	4	2.33333
3	5	3	3	4	1	1	1	1	4	2	1	5	4	5	4	1	2	3	3	2	4	4	4	5	4	4	4	4	4	5	3.5	2	1.8	4.5	2.2	4.25	4	4.33333
4	5	4	4	5	3	4	2	4	4	1	2	4	4	4	4	4	4	4	5	3	3	5	5	4	4	4	4	4	4	4	4.25	4	2.6	4	4	4.25	4	4
4	4	4	3	5	5	3	1	2	1	2	3	5	4	4	5	2	2	2	1	1	4	5	4	4	4	4	4	3	5	4	3.75	4.33333	1.8	4.5	1.6	4.25	4	4
3	1	2	2	2	3	2	4	4	4	3	3	1	2	4	3	4	3	3	3	5	2	3	3	3	5	4	3	2	4	2	2	2.33333	3.6	2.5	3.6	2.75	4	2.66667
2	3	4	1	2	4	3	5	3	4	5	5	4	4	3	3	1	3	3	3	3	3	4	4	4	5	5	3	2	3	2	2.5	3	4.4	3.5	2.6	3.75	4.33333	2.33333
4	4	5	5	4	5	5	5	5	5	3	5	4	4	5	5	5	5	3	5	5	5	4	5	5	5	4	5	5	5	4	4.5	4.66667	4.6	4.5	4.6	4.75	4.66667	4.66667
5	3	5	4	4	3	5	4	5	3	5	5	4	4	5	5	5	4	4	5	4	4	4	5	5	4	4	5	5	5	4	4.25	4	4.4	4.5	4.4	4.5	4.33333	4.66667
5	4	4	4	4	5	4	5	5	5	3	4	4	4	4	5	4	4	4	5	3	5	4	4	4	3	2	3	4	4	4	4.25	4.33333	4.4	4.25	4	4.25	2.66667	4
3	4	5	5	1	3	2	4	5	5	4	4	4	4	3	4	3	4	5	4	4	5	5	5	3	3	4	4	4	4	5	4.25	2	4.4	3.75	4	4.5	3.66667	4.33333
3	5	4	4	5	5	4	3	5	5	5	5	4	5	3	4	4	4	5	5	4	5	5	3	5	3	5	5	4	3	4	4	4.66667	4.6	4	4.4	4.5	4.33333	3.66667
5	4	4	5	4	2	4	5	5	4	4	5	5	4	4	3	4	5	4	5	4	1	1	2	4	4	5	4	3	5	5	4.5	3.33333	4.6	4	4.4	2	4.33333	4.33333
3	3	5	5	1	2	1	4	4	5	5	4	2	3	3	1	2	2	1	2	1	2	2	1	2	2	3	1	4	3	4	4	1.33333	4.4	2.25	1.6	1.75	2	3.66667
4	5	4	5	3	4	4	5	4	4	4	3	4	3	5	4	5	4	4	5	4	1	1	3	2	4	4	5	3	5	5	4.5	3.66667	4	4	4.4	1.75	4.33333	4.33333
5	3	3	3	5	3	5	4	5	4	3	5	3	3	5	5	5	5	3	4	4	4	5	4	3	4	4	4	3	3	3	3.5	4.33333	4.2	4	4.2	4	4	3
4	5	4	4	2	2	1	4	5	4	5	3	1	1	3	2	4	4	3	4	5	3	4	4	4	3	2	2	1	2	1	4.25	1.66667	4.2	1.75	4	3.75	2.33333	1.33333
4	2	1	1	2	1	4	5	3	3	3	4	1	3	2	4	3	3	4	4	3	3	3	2	3	1	4	2	3	1	3	2	2.33333	3.6	2.5	3.4	2.75	2.33333	2.33333
3	2	4	2	2	1	2	5	4	4	5	4	4	5	5	4	2	1	1	3	1	5	5	3	4	4	3	3	5	4	4	2.75	1.66667	4.4	4.5	1.6	4.25	3.33333	4.33333
2	4	2	3	4	5	4	5	3	4	4	5	1	3	3	1	5	4	4	4	4	3	1	2	1	1	1	2	2	1	2	2.75	4.33333	4.2	2	4.2	1.75	1.33333	1.66667
1	3	3	1	3	2	2	5	3	3	4	4	3	3	1	3	3	5	4	4	3	2	2	4	3	1	2	2	1	4	3	2	2.33333	3.8	2.5	3.8	2.75	1.66667	2.66667
5	4	5	4	3	1	2	3	5	5	4	4	3	3	3	3	4	4	4	5	5	5	4	5	4	4	5	4	1	3	2	4.5	2	4.2	3	4.4	4.5	4.33333	2
3	4	5	5	3	3	5	4	5	5	5	4	4	5	4	4	4	5	4	5	4	3	5	4	4	5	3	5	3	4	4	4.25	3.66667	4.6	4.25	4.4	4	4.33333	3.66667
4	5	3	5	5	5	3	3	4	5	5	4	4	4	4	4	5	5	3	4	5	5	4	5	4	4	4	4	5	4	4	4.25	4.33333	4.2	4	4.4	4.5	4	4.33333
3	4	5	4	4	5	4	1	1	1	1	4	5	5	3	5	4	4	4	5	4	4	3	4	4	2	3	2	4	4	4	4	4.33333	1.6	4.5	4.2	3.75	2.33333	4
4	4	2	1	5	4	4	4	4	4	5	4	4	4	3	4	2	1	1	2	2	4	4	4	5	4	3	5	4	5	5	2.75	4.33333	4.2	3.75	1.6	4.25	4	4.66667
4	5	5	4	5	3	5	3	4	5	4	4	5	4	3	5	5	5	3	4	5	5	3	5	3	4	5	5	2	3	1	4.5	4.33333	4	4.25	4.4	4	4.66667	2
5	5	5	4	5	5	5	4	5	5	5	5	4	5	5	5	5	5	5	5	4	5	5	5	5	5	5	5	5	5	5	4.75	5	4.8	4.75	4.8	5	5	5
5	5	5	4	5	4	5	5	4	5	5	5	5	5	4	5	4	5	5	5	5	5	5	5	4	4	5	5	5	4	5	4.75	4.66667	4.8	4.75	4.8	4.75	4.66667	4.66667
4	5	5	4	5	4	4	4	4	5	4	5	3	4	4	5	5	5	4	4	4	4	5	4	5	4	5	5	4	5	3	4.5	4.33333	4.4	4	4.4	4.5	4.66667	4
3	5	4	3	4	3	5	5	4	3	4	4	1	1	1	2	3	3	4	5	5	5	3	4	3	3	4	5	4	5	4	3.75	4	4	1.25	4	3.75	4	4.33333
4	1	1	1	4	4	5	5	4	4	4	4	4	3	4	5	1	2	3	1	1	3	4	4	5	4	3	5	3	4	4	1.75	4.33333	4.2	4	1.6	4	4	3.66667
2	1	4	3	4	5	4	1	1	3	3	3	5	3	3	5	5	5	4	4	4	4	4	5	5	4	3	4	4	5	3	2.5	4.33333	2.2	4	4.4	4.5	3.66667	4
4	4	4	3	1	2	2	5	3	4	4	4	1	3	3	1	4	4	5	4	5	5	5	4	4	3	3	5	4	3	4	3.75	1.66667	4	2	4.4	4.5	3.66667	3.66667
3	4	4	3	4	5	4	5	3	5	4	4	4	4	5	5	5	5	5	3	4	5	5	4	4	4	3	4	3	3	4	3.5	4.33333	4.2	4.5	4.4	4.5	3.66667	3.33333
5	4	5	5	5	5	5	5	5	4	5	5	5	4	5	5	5	5	5	4	5	5	5	5	5	5	5	5	5	5	5	4.75	5	4.8	4.75	4.8	5	5	5
3	1	2	1	4	5	4	3	3	3	2	3	5	4	3	4	5	4	4	4	4	3	5	5	3	4	5	3	4	4	4	1.75	4.33333	2.8	4	4.2	4	4	4
2	3	1	1	3	5	5	2	3	3	4	2	5	5	3	5	4	4	4	5	4	3	4	5	5	4	5	4	4	4	4	1.75	4.33333	2.8	4.5	4.2	4.25	4.33333	4
4	4	5	5	1	2	1	5	5	5	4	4	5	3	5	4	5	4	5	5	4	5	4	4	5	5	4	5	5	3	3	4.5	1.33333	4.6	4.25	4.6	4.5	4.66667	3.66667
4	4	4	3	1	2	3	5	4	5	5	3	4	4	5	4	5	4	3	5	3	5	5	4	4	5	4	4	2	2	2	3.75	2	4.4	4.25	4	4.5	4.33333	2
5	4	5	4	4	4	4	5	5	3	5	5	4	4	4	5	5	5	3	5	4	5	5	3	4	5	5	4	5	5	4	4.5	4	4.6	4.25	4.4	4.25	4.66667	4.66667
3	5	5	5	4	3	3	1	2	3	3	3	5	4	4	4	5	4	4	5	4	4	4	5	3	5	3	5	5	5	4	4.5	3.33333	2.4	4.25	4.4	4	4.33333	4.66667
2	4	3	3	3	5	3	1	1	2	4	3	5	4	4	4	1	2	3	1	3	4	4	3	5	2	2	3	4	3	4	3	3.66667	2.2	4.25	2	4	2.33333	3.66667
5	5	4	4	4	5	5	4	5	5	5	4	5	4	3	4	3	5	5	5	5	5	4	4	5	4	5	5	2	1	3	4.5	4.66667	4.6	4	4.6	4.5	4.66667	2
4	5	5	5	5	4	5	5	4	5	5	5	5	5	5	4	5	5	5	5	4	5	5	5	4	5	5	5	5	5	5	4.75	4.66667	4.8	4.75	4.8	4.75	5	5
3	3	5	5	4	4	3	5	5	5	3	4	3	5	3	4	4	1	1	2	2	4	5	4	4	4	4	4	1	2	2	4	3.66667	4.4	3.75	2	4.25	4	1.66667
2	3	2	1	2	2	3	3	4	5	3	3	4	2	1	2	4	3	4	3	3	3	4	2	2	3	3	3	2	1	4	2	2.33333	3.6	2.25	3.4	2.75	3	2.33333
1	2	3	2	3	2	1	4	5	5	3	4	3	4	4	5	5	3	4	4	5	4	5	4	4	3	5	5	5	4	4	2	2	4.2	4	4.2	4.25	4.33333	4.33333
3	3	5	5	4	4	4	5	5	4	3	5	5	3	4	5	4	4	3	4	4	4	5	5	4	5	4	4	2	3	2	4	4	4.4	4.25	3.8	4.5	4.33333	2.33333
5	4	5	4	4	5	5	4	5	5	4	5	5	5	4	4	5	5	4	5	4	5	4	5	5	4	5	5	1	4	1	4.5	4.66667	4.6	4.5	4.6	4.75	4.66667	2
2	2	3	3	4	4	4	5	5	5	4	3	4	3	4	4	3	4	5	5	4	5	5	5	3	4	4	4	4	4	5	2.5	4	4.4	3.75	4.2	4.5	4	4.33333
5	5	5	5	5	4	3	3	4	5	4	4	1	2	1	3	1	1	3	2	1	3	2	1	1	5	4	3	4	4	4	5	4	4	1.75	1.6	1.75	4	4
4	4	4	2	3	5	5	4	5	5	3	5	3	5	4	5	3	5	4	4	5	4	5	5	4	3	2	1	2	1	3	3.5	4.33333	4.4	4.25	4.2	4.5	2	2
5	5	5	4	5	5	5	5	5	4	5	5	4	5	5	5	5	5	4	5	5	5	5	5	4	5	5	5	5	5	5	4.75	5	4.8	4.75	4.8	4.75	5	5
4	3	2	2	5	4	4	5	5	4	4	5	1	3	2	2	5	4	4	3	5	1	1	2	3	1	1	2	5	3	3	2.75	4.33333	4.6	2	4.2	1.75	1.33333	3.66667
4	5	4	3	5	4	4	2	3	4	2	3	4	5	4	4	4	4	3	4	4	4	4	5	4	4	5	3	4	4	4	4	4.33333	2.8	4.25	3.8	4.25	4	4
5	4	5	5	5	5	4	5	5	5	5	4	5	5	4	5	5	4	5	5	5	5	4	5	5	5	5	5	5	5	5	4.75	4.66667	4.8	4.75	4.8	4.75	5	5
4	5	3	5	4	4	4	4	5	4	5	4	3	5	4	4	4	4	5	5	3	5	4	3	5	4	5	4	4	4	4	4.25	4	4.4	4	4.2	4.25	4.33333	4
5	4	5	4	5	5	4	4	5	5	5	4	4	5	5	3	5	4	5	4	5	5	4	4	5	5	4	5	5	4	5	4.5	4.66667	4.6	4.25	4.6	4.5	4.66667	4.66667
4	3	4	4	4	4	3	4	5	4	5	4	2	3	1	2	4	4	4	5	5	3	5	5	5	4	4	5	4	4	4	3.75	3.66667	4.4	2	4.4	4.5	4.33333	4
3	5	3	5	5	3	5	3	5	3	4	5	4	5	4	4	4	4	3	5	4	3	4	4	4	4	4	4	3	1	1	4	4.33333	4	4.25	4	3.75	4	1.66667
5	5	5	4	5	5	5	5	5	5	4	5	5	5	4	5	4	5	5	5	5	4	5	5	5	5	5	5	5	5	5	4.75	5	4.8	4.75	4.8	4.75	5	5
5	5	3	5	2	3	1	3	4	4	5	4	5	5	4	4	4	4	5	5	4	4	3	4	4	4	5	4	5	5	4	4.5	2	4	4.5	4.4	3.75	4.33333	4.66667
3	2	4	2	4	5	3	4	4	4	4	5	5	3	5	3	1	2	2	3	2	5	4	3	5	4	4	4	5	5	3	2.75	4	4.2	4	2	4.25	4	4.33333
5	5	4	5	4	5	5	5	5	4	4	5	5	4	5	5	5	4	5	5	5	5	5	5	4	4	5	5	5	4	5	4.75	4.66667	4.6	4.75	4.8	4.75	4.66667	4.66667
5	5	5	4	5	5	5	5	4	5	5	5	5	5	4	5	5	5	5	5	5	5	5	5	5	5	5	5	5	5	5	4.75	5	4.8	4.75	5	5	5	5
5	5	4	5	5	5	5	4	5	5	5	5	5	5	4	5	5	5	5	4	5	5	5	5	5	5	5	5	5	5	5	4.75	5	4.8	4.75	4.8	5	5	5
4	4	4	5	5	4	4	5	5	3	5	5	3	2	3	1	4	4	4	4	4	2	2	3	1	1	2	1	4	1	4	4.25	4.33333	4.6	2.25	4	2	1.33333	3
4	3	4	5	2	2	1	5	3	4	5	5	4	4	4	4	4	1	4	1	3	3	4	1	1	5	3	5	4	4	4	4	1.66667	4.4	4	2.6	2.25	4.33333	4
4	4	4	5	3	4	3	4	5	5	3	3	5	3	3	4	3	3	2	4	1	5	4	4	4	5	3	5	3	5	5	4.25	3.33333	4	3.75	2.6	4.25	4.33333	4.33333
2	2	4	3	5	3	3	2	4	1	1	3	3	2	2	2	4	5	4	3	5	2	3	1	1	3	4	2	4	5	5	2.75	3.66667	2.2	2.25	4.2	1.75	3	4.66667
5	5	5	3	5	5	4	4	5	5	5	4	5	4	5	4	3	5	5	5	5	5	5	5	4	5	4	5	4	5	5	4.5	4.66667	4.6	4.5	4.6	4.75	4.66667	4.66667
5	4	4	4	5	3	4	4	4	5	4	3	3	4	5	4	4	5	4	3	3	5	5	4	4	5	3	5	3	2	4	4.25	4	4	4	3.8	4.5	4.33333	3
4	4	4	4	1	2	3	1	3	2	1	3	1	1	3	3	2	1	1	2	1	5	5	3	3	3	5	4	1	2	1	4	2	2	2	1.4	4	4	1.33333
4	5	5	5	4	5	5	5	5	5	4	5	5	5	5	4	4	5	5	5	5	5	5	4	5	4	5	5	5	4	5	4.75	4.66667	4.8	4.75	4.8	4.75	4.66667	4.66667
3	4	5	4	4	4	4	5	4	5	3	5	4	5	3	4	4	3	5	5	4	1	3	1	3	5	3	5	4	5	3	4	4	4.4	4	4.2	2	4.33333	4
5	5	3	4	4	4	5	4	4	4	5	3	4	3	5	5	1	1	1	2	1	2	2	2	3	4	5	4	5	5	3	4.25	4.33333	4	4.25	1.2	2.25	4.33333	4.33333
4	5	5	4	1	1	2	4	5	5	4	4	4	4	5	4	5	4	5	4	4	4	4	5	4	4	5	4	4	4	5	4.5	1.33333	4.4	4.25	4.4	4.25	4.33333	4.33333
4	4	4	3	4	4	3	4	3	5	4	5	1	2	2	4	4	3	5	4	5	5	5	3	4	3	4	5	3	5	4	3.75	3.66667	4.2	2.25	4.2	4.25	4	4
4	4	3	5	4	3	5	5	3	4	5	3	3	5	5	4	4	4	4	5	5	4	5	4	5	4	3	4	4	3	3	4	4	4	4.25	4.4	4.5	3.66667	3.33333
4	5	4	5	1	2	2	5	5	5	4	4	2	3	1	3	4	4	5	5	5	4	4	4	4	5	4	5	1	2	2	4.5	1.66667	4.6	2.25	4.6	4	4.66667	1.66667
5	4	4	3	5	3	4	4	4	1	2	1	3	5	5	4	5	4	4	4	4	4	4	4	5	4	3	3	5	4	5	4	4	2.4	4.25	4.2	4.25	3.33333	4.66667
4	4	3	5	4	4	4	5	4	4	5	5	5	4	4	4	5	4	3	5	5	1	3	3	2	4	4	4	4	4	4	4	4	4.6	4.25	4.4	2.25	4	4
5	5	3	5	5	5	4	5	5	5	4	4	5	5	5	3	4	5	4	5	5	5	5	5	4	5	4	5	5	5	4	4.5	4.66667	4.6	4.5	4.6	4.75	4.66667	4.66667
3	1	3	2	2	3	3	3	5	4	3	5	2	2	4	4	5	3	4	4	5	3	4	4	3	2	1	1	3	3	2	2.25	2.66667	4	3	4.2	3.5	1.33333	2.66667
3	4	4	4	1	3	2	2	4	3	2	1	3	4	4	5	4	4	4	4	4	4	4	5	3	4	4	3	5	4	4	3.75	2	2.4	4	4	4	3.66667	4.33333
4	5	4	3	4	4	4	5	3	4	4	5	3	2	2	3	5	3	5	3	4	4	3	1	1	1	3	3	5	4	4	4	4	4.2	2.5	4	2.25	2.33333	4.33333
1	2	2	3	2	1	4	3	4	5	4	3	3	1	3	3	3	5	3	3	4	3	4	2	2	3	3	3	2	3	3	2	2.33333	3.8	2.5	3.6	2.75	3	2.66667
5	5	3	4	4	5	3	4	4	4	5	4	5	5	4	3	3	2	1	1	1	3	4	4	4	3	4	5	2	4	4	4.25	4	4.2	4.25	1.6	3.75	4	3.33333
1	1	1	3	5	4	4	1	1	1	1	1	4	4	5	4	1	1	1	1	1	5	5	4	4	4	3	3	4	1	1	1.5	4.33333	1	4.25	1	4.5	3.33333	2
3	4	4	4	4	3	5	5	5	5	4	4	5	4	4	5	4	3	4	4	5	5	5	3	3	4	4	3	3	5	4	3.75	4	4.6	4.5	4	4	3.66667	4
5	4	4	4	5	3	4	5	4	4	4	5	5	3	5	4	2	1	2	4	1	5	4	4	4	2	2	2	4	5	4	4.25	4	4.4	4.25	2	4.25	2	4.33333
1	2	3	3	3	3	3	4	3	5	4	4	3	4	2	3	4	3	5	5	3	3	3	5	3	5	4	4	4	4	1	2.25	3	4	3	4	3.5	4.33333	3
4	1	1	1	4	5	4	5	5	4	3	5	4	3	4	3	1	3	2	2	2	5	4	5	3	4	5	3	3	1	2	1.75	4.33333	4.4	3.5	2	4.25	4	2
3	5	4	5	4	4	4	2	1	2	1	1	4	4	5	5	5	4	4	4	5	4	4	5	5	2	2	3	4	3	3	4.25	4	1.4	4.5	4.4	4.5	2.33333	3.33333
4	4	3	5	4	4	5	5	4	3	4	5	5	4	3	4	5	5	4	3	4	5	4	5	4	1	2	4	5	3	5	4	4.33333	4.2	4	4.2	4.5	2.33333	4.33333
2	1	3	2	1	3	3	2	3	4	4	3	1	4	2	2	3	1	3	4	4	2	1	4	3	2	4	2	3	1	3	2	2.33333	3.2	2.25	3	2.5	2.66667	2.33333
4	5	5	5	5	5	4	5	5	4	5	5	5	5	5	4	4	5	5	5	5	5	5	5	4	5	5	5	5	5	5	4.75	4.66667	4.8	4.75	4.8	4.75	5	5
5	5	4	3	4	4	5	3	2	1	2	1	4	3	5	5	5	4	4	5	4	5	5	4	4	5	4	4	5	3	4	4.25	4.33333	1.8	4.25	4.4	4.5	4.33333	4
5	5	4	4	4	5	5	4	5	4	5	5	4	5	5	4	3	5	5	5	5	5	5	5	4	4	5	5	4	5	5	4.5	4.66667	4.6	4.5	4.6	4.75	4.66667	4.66667
2	3	2	1	3	4	3	4	5	4	4	4	2	2	4	1	3	3	1	3	1	5	3	4	4	4	4	4	4	5	3	2	3.33333	4.2	2.25	2.2	4	4	4
4	5	4	5	5	5	4	5	5	4	4	5	4	5	5	4	5	5	5	4	4	5	5	5	4	5	4	5	5	4	5	4.5	4.66667	4.6	4.5	4.6	4.75	4.66667	4.66667
1	3	3	3	5	4	4	1	1	1	1	1	4	4	5	4	2	1	1	2	1	3	3	5	4	5	4	3	5	4	4	2.5	4.33333	1	4.25	1.4	3.75	4	4.33333
1	2	4	1	1	3	3	4	3	3	4	4	3	1	2	3	3	4	4	3	3	3	1	4	3	4	2	3	2	1	4	2	2.33333	3.6	2.25	3.4	2.75	3	2.33333
4	5	5	4	5	4	5	4	5	4	5	5	5	5	3	5	4	5	5	5	3	2	1	2	1	5	4	5	5	3	5	4.5	4.66667	4.6	4.5	4.4	1.5	4.66667	4.33333
5	5	5	5	4	5	4	3	1	4	3	3	1	3	3	2	3	4	4	4	4	2	1	3	2	4	1	4	4	5	3	5	4.33333	2.8	2.25	3.8	2	3	4
4	5	3	4	3	1	2	5	4	3	5	5	5	3	3	4	4	4	5	3	5	3	5	5	5	4	4	4	4	4	4	4	2	4.4	3.75	4.2	4.5	4	4
1	2	1	2	5	5	4	4	5	3	4	5	5	4	4	4	4	5	4	4	3	3	4	5	5	5	4	3	3	5	4	1.5	4.66667	4.2	4.25	4	4.25	4	4
1	3	1	4	2	4	2	4	4	3	4	4	4	1	2	3	5	4	4	4	3	1	3	4	4	5	3	3	3	3	2	2.25	2.66667	3.8	2.5	4	3	3.66667	2.66667
4	3	4	5	4	3	3	3	2	2	3	4	5	3	3	3	3	4	5	4	5	4	3	4	4	4	4	4	5	3	4	4	3.33333	2.8	3.5	4.2	3.75	4	4
5	3	4	4	4	5	4	1	1	1	3	2	4	3	5	4	3	4	5	4	5	2	1	1	3	3	4	4	3	4	5	4	4.33333	1.6	4	4.2	1.75	3.66667	4
5	5	4	4	5	5	4	5	5	5	4	4	5	5	3	5	4	4	5	5	5	5	5	4	5	5	5	4	5	4	5	4.5	4.66667	4.6	4.5	4.6	4.75	4.66667	4.66667
3	5	4	5	2	1	1	4	5	4	4	5	2	2	2	1	3	5	3	5	5	5	4	5	4	3	4	4	2	3	1	4.25	1.33333	4.4	1.75	4.2	4.5	3.66667	2
2	1	4	1	1	2	3	4	4	4	2	1	1	4	2	2	1	3	3	4	3	2	1	2	4	4	2	2	3	3	1	2	2	3	2.25	2.8	2.25	2.66667	2.33333
3	4	3	4	3	4	5	3	3	5	4	5	5	4	5	4	4	4	4	5	5	4	4	3	5	3	2	3	4	5	3	3.5	4	4	4.5	4.4	4	2.66667	4
5	4	3	4	4	4	5	4	5	5	4	3	3	3	4	4	4	5	5	3	5	5	3	5	4	4	4	5	2	2	2	4	4.33333	4.2	3.5	4.4	4.25	4.33333	2
1	4	3	1	2	4	2	4	3	4	5	3	4	2	3	1	5	4	5	3	3	4	4	2	2	4	2	4	3	3	2	2.25	2.66667	3.8	2.5	4	3	3.33333	2.66667
5	4	5	3	5	3	3	3	2	3	2	1	4	5	5	4	4	4	4	4	5	5	5	5	3	4	1	1	4	3	4	4.25	3.66667	2.2	4.5	4.2	4.5	2	3.66667
5	3	4	4	2	1	2	4	2	2	1	2	3	5	4	5	4	3	4	5	5	4	5	4	4	5	4	3	5	5	4	4	1.66667	2.2	4.25	4.2	4.25	4	4.66667
3	2	4	2	4	5	4	4	4	3	4	5	5	5	4	4	5	5	4	3	4	5	4	4	5	4	4	5	4	5	4	2.75	4.33333	4	4.5	4.2	4.5	4.33333	4.33333
3	4	3	1	3	4	5	4	3	5	5	4	1	2	1	2	1	1	2	3	3	4	3	4	5	4	2	1	4	5	4	2.75	4	4.2	1.5	2	4	2.33333	4.33333
3	3	5	3	3	5	5	4	4	4	5	5	3	2	3	1	3	5	5	4	4	4	1	1	1	2	1	2	4	4	4	3.5	4.33333	4.4	2.25	4.2	1.75	1.66667	4
4	5	5	3	5	5	3	4	5	3	5	5	3	2	1	1	4	5	5	4	4	5	5	3	5	3	4	5	2	3	1	4.25	4.33333	4.4	1.75	4.4	4.5	4	2
4	5	4	4	4	5	4	4	5	5	4	4	4	3	3	3	4	5	5	4	4	4	4	5	4	4	4	5	4	4	5	4.25	4.33333	4.4	3.25	4.4	4.25	4.33333	4.33333
2	2	1	1	4	5	4	5	4	4	5	4	4	3	3	5	4	5	3	4	4	5	5	3	5	3	3	1	4	5	4	1.5	4.33333	4.4	3.75	4	4.5	2.33333	4.33333
5	5	4	4	4	3	4	4	4	5	4	4	4	5	4	4	5	4	3	5	5	2	2	2	2	5	5	4	4	4	5	4.5	3.66667	4.2	4.25	4.4	2	4.66667	4.33333
1	2	2	1	4	5	3	4	5	5	4	4	5	4	5	4	4	2	1	1	1	1	1	1	1	1	2	1	2	1	2	1.5	4	4.4	4.5	1.8	1	1.33333	1.66667
3	5	4	4	3	3	5	4	3	5	5	5	4	4	4	4	5	4	5	3	4	4	5	4	4	3	4	4	4	4	5	4	3.66667	4.4	4	4.2	4.25	3.66667	4.33333
2	3	1	2	3	2	2	4	3	3	4	3	4	1	2	2	2	3	3	4	4	3	3	1	3	3	2	4	1	3	3	2	2.33333	3.4	2.25	3.2	2.5	3	2.33333
3	5	4	3	4	4	3	4	4	4	4	4	4	4	4	4	4	4	4	4	5	3	4	4	4	3	2	1	5	4	5	3.75	3.66667	4	4	4.2	3.75	2	4.66667
4	5	5	4	1	1	4	5	4	4	5	4	4	4	3	4	5	5	4	4	4	4	5	4	3	5	5	4	4	4	5	4.5	2	4.4	3.75	4.4	4	4.66667	4.33333
4	4	1	2	3	4	5	5	4	4	5	4	4	4	3	4	5	4	3	4	5	5	4	4	4	4	4	4	2	2	1	2.75	4	4.4	3.75	4.2	4.25	4	1.66667
1	1	1	1	4	4	5	4	4	4	3	5	4	5	4	3	3	5	4	5	4	2	3	2	2	4	4	5	5	3	5	1	4.33333	4	4	4.2	2.25	4.33333	4.33333
3	3	4	1	1	2	2	3	3	2	3	2	3	5	3	4	4	3	5	3	5	1	3	3	1	4	4	4	4	4	4	2.75	1.66667	2.6	3.75	4	2	4	4
5	5	5	5	5	5	5	1	1	1	1	1	5	5	5	5	5	5	5	5	5	5	5	5	5	5	5	5	5	5	5	5	5	1	5	5	5	5	5
5	5	5	3	4	5	5	4	5	5	4	5	5	4	5	4	4	5	5	5	4	5	5	4	5	5	4	5	5	5	4	4.5	4.66667	4.6	4.5	4.6	4.75	4.66667	4.66667
3	3	4	4	3	1	2	5	4	4	5	4	4	5	5	4	3	5	4	4	5	5	4	4	4	4	4	4	4	4	3	3.5	2	4.4	4.5	4.2	4.25	4	3.66667
4	3	4	4	5	3	3	1	4	1	3	3	3	4	3	4	1	2	3	2	1	3	5	5	4	3	4	4	2	1	2	3.75	3.66667	2.4	3.5	1.8	4.25	3.66667	1.66667
1	1	3	2	5	5	4	4	5	5	4	4	3	5	5	4	3	4	2	1	2	5	3	4	5	5	4	4	2	1	3	1.75	4.66667	4.4	4.25	2.4	4.25	4.33333	2
5	5	5	4	5	5	5	5	4	5	5	5	5	4	5	5	5	5	4	5	5	4	5	5	5	5	5	5	5	5	5	4.75	5	4.8	4.75	4.8	4.75	5	5
2	2	2	2	3	2	2	3	3	3	4	4	3	2	2	2	4	4	3	3	3	1	2	3	4	4	2	3	2	3	2	2	2.33333	3.4	2.25	3.4	2.5	3	2.33333
5	3	4	4	2	2	2	4	4	4	5	3	2	1	1	4	5	4	5	4	4	4	3	4	4	2	3	1	5	4	3	4	2	4	2	4.4	3.75	2	4
4	5	5	5	5	4	5	5	5	5	4	5	4	5	5	5	5	4	5	5	5	4	5	5	5	5	4	5	5	5	4	4.75	4.66667	4.8	4.75	4.8	4.75	4.66667	4.66667
4	5	3	3	4	5	4	1	3	3	2	1	5	4	4	3	5	3	4	4	5	4	3	4	5	5	5	5	4	5	4	3.75	4.33333	2	4	4.2	4	5	4.33333
5	5	5	5	5	5	5	5	5	5	5	5	5	5	5	5	5	5	5	5	5	5	5	5	5	5	5	5	5	5	5	5	5	5	5	5	5	5	5
2	2	1	3	3	1	2	2	3	4	2	4	1	1	3	4	3	1	4	3	3	4	2	1	3	2	3	3	2	3	2	2	2	3	2.25	2.8	2.5	2.66667	2.33333
3	3	3	4	5	5	4	2	1	4	4	1	2	1	2	2	4	4	3	5	3	4	5	3	4	1	2	1	4	4	5	3.25	4.66667	2.4	1.75	3.8	4	1.33333	4.33333
2	3	3	1	4	1	3	4	3	3	4	5	2	2	3	3	4	4	4	3	5	4	2	4	2	4	4	4	3	3	2	2.25	2.66667	3.8	2.5	4	3	4	2.66667
5	5	5	5	5	5	5	5	5	5	5	5	5	5	5	5	5	5	5	5	5	5	5	5	5	5	5	5	5	5	5	5	5	5	5	5	5	5	5
5	5	4	4	4	5	5	4	5	5	4	5	5	5	4	4	5	4	5	4	5	5	5	4	5	5	4	5	5	5	4	4.5	4.66667	4.6	4.5	4.6	4.75	4.66667	4.66667
3	2	3	2	3	3	4	5	3	5	5	3	4	5	4	5	4	4	4	3	4	4	4	3	4	1	1	1	4	4	4	2.5	3.33333	4.2	4.5	3.8	3.75	1	4
5	3	4	5	4	5	4	3	5	5	4	5	4	5	4	4	4	4	3	5	3	5	4	4	5	3	5	5	3	5	4	4.25	4.33333	4.4	4.25	3.8	4.5	4.33333	4
5	3	5	4	3	4	5	4	4	5	3	4	5	5	3	5	3	1	1	4	2	1	2	2	1	4	5	4	1	3	1	4.25	4	4	4.5	2.2	1.5	4.33333	1.66667
4	4	5	5	5	5	4	4	5	5	4	5	3	4	5	4	5	5	4	5	4	5	5	4	5	4	5	5	1	2	2	4.5	4.66667	4.6	4	4.6	4.75	4.66667	1.66667
5	4	3	4	2	3	1	3	5	4	5	4	4	5	3	3	3	4	1	1	2	4	4	5	4	4	4	4	5	4	4	4	2	4.2	3.75	2.2	4.25	4	4.33333
4	5	4	5	4	5	5	5	5	4	5	4	4	4	4	4	5	5	5	3	5	5	5	4	4	5	4	5	3	4	3	4.5	4.66667	4.6	4	4.6	4.5	4.66667	3.33333
5	4	5	5	5	5	4	5	5	4	5	5	4	5	5	5	5	5	5	4	5	5	4	5	5	5	5	5	5	5	5	4.75	4.66667	4.8	4.75	4.8	4.75	5	5
4	4	5	3	4	4	3	3	5	5	3	5	3	1	2	2	4	4	4	5	5	4	5	4	5	4	5	4	4	5	4	4	3.66667	4.2	2	4.4	4.5	4.33333	4.33333
5	4	4	5	5	5	4	5	5	5	4	4	5	4	5	4	5	3	5	5	5	5	4	5	4	4	5	5	5	3	3	4.5	4.66667	4.6	4.5	4.6	4.5	4.66667	3.66667
4	3	3	5	4	4	4	3	2	1	2	3	4	4	5	4	3	5	5	3	5	4	4	5	4	3	4	4	4	4	5	3.75	4	2.2	4.25	4.2	4.25	3.66667	4.33333
1	1	1	1	5	5	3	5	4	3	5	5	4	3	4	5	5	5	3	4	4	4	4	3	5	4	5	4	1	2	4	1	4.33333	4.4	4	4.2	4	4.33333	2.33333
4	4	4	4	4	4	5	5	4	4	4	4	5	4	4	3	4	2	1	2	1	4	3	5	5	3	3	4	5	4	5	4	4.33333	4.2	4	2	4.25	3.33333	4.66667
3	5	4	3	4	4	5	3	1	4	2	3	3	4	4	5	5	3	4	5	4	2	1	1	1	4	4	5	5	5	4	3.75	4.33333	2.6	4	4.2	1.25	4.33333	4.66667
4	5	3	4	4	4	3	4	4	3	4	5	4	4	4	4	1	2	1	1	3	4	5	4	3	4	5	3	3	4	4	4	3.66667	4	4	1.6	4	4	3.66667
5	5	5	4	5	5	4	5	5	5	5	4	5	5	5	4	5	5	5	5	4	5	5	5	4	4	5	5	5	5	4	4.75	4.66667	4.8	4.75	4.8	4.75	4.66667	4.66667
1	2	2	3	4	1	2	3	4	3	4	4	3	2	2	3	5	3	3	4	3	1	3	3	4	3	4	4	4	2	2	2	2.33333	3.6	2.5	3.6	2.75	3.66667	2.66667
3	4	5	5	2	3	1	4	5	4	3	5	5	4	4	4	5	4	4	5	4	4	3	4	4	4	4	4	5	5	4	4.25	2	4.2	4.25	4.4	3.75	4	4.66667
4	5	4	4	4	4	5	4	5	4	4	4	5	4	3	5	4	4	4	5	4	5	4	4	4	4	4	4	2	4	1	4.25	4.33333	4.2	4.25	4.2	4.25	4	2.33333
1	1	1	4	4	3	4	4	3	5	3	5	2	3	2	1	3	2	1	4	2	3	2	3	1	2	4	4	3	4	4	1.75	3.66667	4	2	2.4	2.25	3.33333	3.66667
3	4	2	1	3	5	4	5	4	3	5	5	3	5	5	4	4	5	5	4	3	5	3	5	5	4	4	4	3	4	3	2.5	4	4.4	4.25	4.2	4.5	4	3.33333
5	4	5	4	4	5	5	5	4	4	5	5	4	5	5	4	5	4	5	5	4	5	4	5	5	4	5	5	5	4	5	4.5	4.66667	4.6	4.5	4.6	4.75	4.66667	4.66667
4	3	4	5	1	4	1	4	5	5	4	5	3	1	1	1	4	5	3	5	3	4	4	4	3	5	3	4	4	5	5	4	2	4.6	1.5	4	3.75	4	4.66667
4	5	4	5	4	5	4	3	5	4	5	4	5	5	4	4	4	4	4	5	5	5	5	3	4	5	4	5	5	4	4	4.5	4.33333	4.2	4.5	4.4	4.25	4.66667	4.33333
3	2	2	3	3	2	1	5	5	4	3	4	5	5	4	3	4	4	3	5	5	5	4	4	5	4	4	4	5	4	5	2.5	2	4.2	4.25	4.2	4.5	4	4.66667
4	3	5	3	1	2	2	3	2	2	3	1	3	3	1	2	4	3	1	3	1	4	5	3	5	3	3	2	4	4	3	3.75	1.66667	2.2	2.25	2.4	4.25	2.66667	3.66667
5	3	3	5	4	5	3	4	5	5	4	4	5	3	3	4	5	4	3	4	4	4	4	4	4	5	3	4	5	5	4	4	4	4.4	3.75	4	4	4	4.66667
4	4	5	4	4	3	5	3	1	4	2	2	3	4	4	3	5	5	4	3	3	1	2	1	2	5	3	5	4	4	5	4.25	4	2.4	3.5	4	1.5	4.33333	4.33333
5	3	5	5	5	5	4	5	5	5	3	5	4	4	5	5	5	5	5	4	4	5	4	5	5	5	4	5	4	5	5	4.5	4.66667	4.6	4.5	4.6	4.75	4.66667	4.66667
5	5	4	4	5	5	4	5	5	5	4	4	5	5	4	4	5	4	5	5	4	5	5	5	4	5	4	5	4	5	5	4.5	4.66667	4.6	4.5	4.6	4.75	4.66667	4.66667
5	5	4	4	2	1	2	3	5	5	4	4	5	5	5	3	5	5	5	4	3	3	3	1	2	5	4	5	5	3	4	4.5	1.66667	4.2	4.5	4.4	2.25	4.66667	4
5	4	4	4	3	4	5	1	3	2	2	1	4	5	5	4	4	5	5	5	3	4	5	4	5	5	3	5	3	1	1	4.25	4	1.8	4.5	4.4	4.5	4.33333	1.66667
5	5	4	4	5	4	5	5	5	5	5	3	3	4	5	4	4	5	4	5	5	5	5	4	4	5	4	5	5	3	4	4.5	4.66667	4.6	4	4.6	4.5	4.66667	4
5	5	4	5	5	5	5	4	5	5	5	5	5	5	4	5	5	5	4	5	5	5	5	5	4	5	5	5	5	5	5	4.75	5	4.8	4.75	4.8	4.75	5	5
4	4	4	4	4	4	5	5	4	4	3	5	3	5	5	5	3	5	5	3	5	4	4	5	3	4	3	3	3	4	4	4	4.33333	4.2	4.5	4.2	4	3.33333	3.66667
1	2	3	1	5	4	3	1	3	1	2	1	4	4	5	5	4	4	4	5	4	5	5	5	3	4	4	4	4	5	5	1.75	4	1.6	4.5	4.2	4.5	4	4.66667
4	3	4	4	4	4	4	5	5	3	4	4	3	5	4	4	3	1	2	2	2	1	1	2	1	5	4	3	4	4	4	3.75	4	4.2	4	2	1.25	4	4
5	3	5	5	4	5	4	5	4	5	4	5	3	3	3	5	4	5	4	5	5	4	4	3	4	5	4	5	2	2	1	4.5	4.33333	4.6	3.5	4.6	3.75	4.66667	1.66667
2	3	1	3	4	3	1	5	4	4	3	4	4	2	2	3	2	2	2	1	4	4	3	3	4	5	3	4	4	3	1	2.25	2.66667	4	2.75	2.2	3.5	4	2.66667
4	3	4	4	1	2	3	5	3	4	3	5	4	3	4	5	5	5	3	4	4	4	5	5	4	3	5	3	5	4	4	3.75	2	4	4	4.2	4.5	3.66667	4.33333
4	5	4	3	3	1	2	5	4	5	3	5	4	4	5	4	5	5	4	4	4	3	5	4	5	5	3	4	3	5	5	4	2	4.4	4.25	4.4	4.25	4	4.33333
3	4	3	5	4	5	5	2	1	3	1	2	3	5	5	5	3	4	5	3	5	5	4	4	4	4	4	4	1	1	2	3.75	4.66667	1.8	4.5	4	4.25	4	1.33333
4	5	4	4	4	5	4	4	3	4	5	5	3	5	3	4	3	5	5	4	5	3	5	4	4	5	5	5	4	4	5	4.25	4.33333	4.2	3.75	4.4	4	5	4.33333
5	4	4	3	4	4	3	5	3	4	4	5	5	5	3	5	2	3	2	2	1	4	3	5	4	1	3	3	3	4	5	4	3.66667	4.2	4.5	2	4	2.33333	4

## Sheet: Sheet2
																															3.63197	3.68087	3.8118	3.71066	3.82295	3.78197	3.8	3.68087
CE1	CE2	CE3	CE4	TE1	TE2	TE3	CI1	CI2	CI3	CI4	CI5	SQ1	SQ2	SQ3	SQ4	BI1	BI2	BI3	BI4	BI5	PV1	PV2	PV3	PV4	CS1	CS2	CS3	RI1	RI2	RI3	CE	TE	CI	SQ	BI	PV	CS	RI	0
3	3	5	4	1	1	2	4	3	5	4	5	5	4	4	5	3	4	2	2	1	1	1	1	1	5	3	5	4	4	1	3.75	1.33333	4.2	4.5	2.4	1	4.33333	3	40
3	5	5	5	4	5	5	4	3	4	4	5	4	5	4	4	3	5	5	5	4	1	1	1	1	5	4	5	5	4	5	4.5	4.66667	4	4.25	4.4	1	4.66667	4.66667	105
3	3	4	4	1	1	2	5	3	5	4	5	2	2	3	3	5	4	4	4	5	1	1	2	1	1	1	4	3	5	5	3.5	1.33333	4.4	2.5	4.4	1.25	2	4.33333	22
4	3	4	4	4	4	4	5	5	3	4	4	3	5	4	4	3	1	2	2	2	1	1	2	1	5	4	3	4	4	4	3.75	4	4.2	4	2	1.25	4	4	298
3	5	4	3	4	4	5	3	1	4	2	3	3	4	4	5	5	3	4	5	4	2	1	1	1	4	4	5	5	5	4	3.75	4.33333	2.6	4	4.2	1.25	4.33333	4.66667	275
5	3	5	4	3	4	5	4	4	5	3	4	5	5	3	5	3	1	1	4	2	1	2	2	1	4	5	4	1	3	1	4.25	4	4	4.5	2.2	1.5	4.33333	1.66667	265
3	4	3	4	5	4	5	5	4	4	3	5	3	1	2	2	2	3	3	1	2	2	1	1	2	5	3	5	5	4	4	3.5	4.66667	4.2	2	2.2	1.5	4.33333	4.33333	15
4	4	5	4	4	3	5	3	1	4	2	2	3	4	4	3	5	5	4	3	3	1	2	1	2	5	3	5	4	4	5	4.25	4	2.4	3.5	4	1.5	4.33333	4.33333	289
4	5	5	4	5	4	5	4	5	4	5	5	5	5	3	5	4	5	5	5	3	2	1	2	1	5	4	5	5	3	5	4.5	4.66667	4.6	4.5	4.4	1.5	4.66667	4.33333	217
2	4	2	3	4	5	4	5	3	4	4	5	1	3	3	1	5	4	4	4	4	3	1	2	1	1	1	2	2	1	2	2.75	4.33333	4.2	2	4.2	1.75	1.33333	1.66667	132
4	3	2	2	5	4	4	5	5	4	4	5	1	3	2	2	5	4	4	3	5	1	1	2	3	1	1	2	5	3	3	2.75	4.33333	4.6	2	4.2	1.75	1.33333	3.66667	167
3	3	5	3	3	5	5	4	4	4	5	5	3	2	3	1	3	5	5	4	4	4	1	1	1	2	1	2	4	4	4	3.5	4.33333	4.4	2.25	4.2	1.75	1.66667	4	234
3	3	5	5	1	2	1	4	4	5	5	4	2	3	3	1	2	2	1	2	1	2	2	1	2	2	3	1	4	3	4	4	1.33333	4.4	2.25	1.6	1.75	2	3.66667	126
5	5	5	5	1	2	1	5	3	4	5	5	2	3	2	2	4	4	4	4	5	3	2	1	1	2	2	3	5	3	5	5	1.33333	4.4	2.25	4.2	1.75	2.33333	4.33333	1
2	2	4	3	5	3	3	2	4	1	1	3	3	2	2	2	4	5	4	3	5	2	3	1	1	3	4	2	4	5	5	2.75	3.66667	2.2	2.25	4.2	1.75	3	4.66667	183
4	3	3	5	2	1	2	3	1	3	2	1	5	5	4	4	1	2	3	3	2	2	3	1	1	3	3	4	4	5	4	3.75	1.66667	2	4.5	2.2	1.75	3.33333	4.33333	46
5	3	4	4	4	5	4	1	1	1	3	2	4	3	5	4	3	4	5	4	5	2	1	1	3	3	4	4	3	4	5	4	4.33333	1.6	4	4.2	1.75	3.66667	4	223
4	5	5	3	5	4	4	5	4	4	5	4	5	4	3	4	4	4	5	4	4	1	2	1	3	4	4	4	1	2	3	4.25	4.33333	4.4	4	4.2	1.75	4	2	70
5	5	5	5	5	4	3	3	4	5	4	4	1	2	1	3	1	1	3	2	1	3	2	1	1	5	4	3	4	4	4	5	4	4	1.75	1.6	1.75	4	4	164
5	3	5	4	2	3	1	2	2	1	1	1	4	5	4	5	5	4	4	4	5	2	2	2	1	4	4	5	1	2	2	4.25	2	1.4	4.5	4.4	1.75	4.33333	1.66667	16
5	5	5	5	4	4	4	5	3	3	5	4	5	3	3	3	5	4	4	4	4	2	1	3	1	5	3	5	4	4	4	5	4	4	3.5	4.2	1.75	4.33333	4	94
4	5	4	5	3	4	4	5	4	4	4	3	4	3	5	4	5	4	4	5	4	1	1	3	2	4	4	5	3	5	5	4.5	3.66667	4	4	4.4	1.75	4.33333	4.33333	127
5	3	4	5	4	4	5	2	3	2	2	2	3	3	2	2	3	5	5	5	3	2	3	1	2	1	1	1	4	3	5	4.25	4.33333	2.2	2.5	4.2	2	1	4	18
4	4	4	5	5	4	4	5	5	3	5	5	3	2	3	1	4	4	4	4	4	2	2	3	1	1	2	1	4	1	4	4.25	4.33333	4.6	2.25	4	2	1.33333	3	180
4	1	2	3	4	4	4	1	3	2	2	1	2	3	3	1	4	4	4	4	5	1	2	2	3	2	1	3	4	4	5	2.5	4	1.8	2.25	4.2	2	2	4.33333	86
5	5	5	5	4	5	4	3	1	4	3	3	1	3	3	2	3	4	4	4	4	2	1	3	2	4	1	4	4	5	3	5	4.33333	2.8	2.25	3.8	2	3	4	218
3	3	4	1	1	2	2	3	3	2	3	2	3	5	3	4	4	3	5	3	5	1	3	3	1	4	4	4	4	4	4	2.75	1.66667	2.6	3.75	4	2	4	4	246
4	4	3	3	3	5	5	4	5	5	5	3	3	4	5	5	3	4	4	5	5	2	1	3	2	4	3	5	5	5	4	3.5	4.33333	4.4	4.25	4.2	2	4	4.66667	96
3	4	5	4	4	4	4	5	4	5	3	5	4	5	3	4	4	3	5	5	4	1	3	1	3	5	3	5	4	5	3	4	4	4.4	4	4.2	2	4.33333	4	188
5	4	4	5	4	2	4	5	5	4	4	5	5	4	4	3	4	5	4	5	4	1	1	2	4	4	5	4	3	5	5	4.5	3.33333	4.6	4	4.4	2	4.33333	4.33333	125
4	5	4	5	4	3	5	5	5	5	4	4	3	5	3	5	4	5	5	4	5	2	1	2	3	4	5	5	5	4	4	4.5	4	4.6	4	4.6	2	4.66667	4.33333	73
5	5	4	4	4	3	4	4	4	5	4	4	4	5	4	4	5	4	3	5	5	2	2	2	2	5	5	4	4	4	5	4.5	3.66667	4.2	4.25	4.4	2	4.66667	4.33333	238
1	2	2	3	4	4	5	1	2	2	3	3	4	4	3	4	4	5	5	4	3	4	2	1	2	1	1	2	4	3	3	2	4.33333	2.2	3.75	4.2	2.25	1.33333	3.33333	89
2	4	2	3	5	3	5	2	4	2	3	1	2	3	3	2	3	5	3	3	5	2	3	2	2	2	1	3	1	2	1	2.75	4.33333	2.4	2.5	3.8	2.25	2	1.33333	98
4	5	4	3	4	4	4	5	3	4	4	5	3	2	2	3	5	3	5	3	4	4	3	1	1	1	3	3	5	4	4	4	4	4.2	2.5	4	2.25	2.33333	4.33333	199
2	1	4	1	1	2	3	4	4	4	2	1	1	4	2	2	1	3	3	4	3	2	1	2	4	4	2	2	3	3	1	2	2	3	2.25	2.8	2.25	2.66667	2.33333	226
1	1	1	4	4	3	4	4	3	5	3	5	2	3	2	1	3	2	1	4	2	3	2	3	1	2	4	4	3	4	4	1.75	3.66667	4	2	2.4	2.25	3.33333	3.66667	281
4	3	4	5	4	4	5	2	1	1	1	2	4	4	4	4	3	5	4	4	4	2	3	2	2	4	4	3	1	3	2	4	4.33333	1.4	4	4	2.25	3.66667	2	35
4	4	3	5	4	4	4	5	4	4	5	5	5	4	4	4	5	4	3	5	5	1	3	3	2	4	4	4	4	4	4	4	4	4.6	4.25	4.4	2.25	4	4	195
1	2	4	3	3	3	5	4	5	4	5	3	5	5	4	4	5	3	5	4	5	1	1	4	3	4	4	4	2	2	2	2.5	3.66667	4.2	4.5	4.4	2.25	4	2	77
4	3	4	1	4	4	3	4	5	4	4	5	4	4	4	3	3	2	1	1	2	1	3	3	2	4	4	4	4	5	4	3	3.66667	4.4	3.75	1.8	2.25	4	4.33333	24
5	5	4	3	1	2	2	2	4	1	4	1	4	4	4	4	4	4	4	4	5	4	1	3	1	4	4	4	5	4	5	4.25	1.66667	2.4	4	4.2	2.25	4	4.66667	29
3	5	3	4	4	3	5	4	5	3	4	5	4	5	5	3	4	5	5	4	4	3	2	2	2	4	5	4	4	4	4	3.75	4	4.2	4.25	4.4	2.25	4.33333	4	100
4	3	4	5	2	2	1	5	3	4	5	5	4	4	4	4	4	1	4	1	3	3	4	1	1	5	3	5	4	4	4	4	1.66667	4.4	4	2.6	2.25	4.33333	4	181
5	5	3	4	4	4	5	4	4	4	5	3	4	3	5	5	1	1	1	2	1	2	2	2	3	4	5	4	5	5	3	4.25	4.33333	4	4.25	1.2	2.25	4.33333	4.33333	189
1	1	1	1	4	4	5	4	4	4	3	5	4	5	4	3	3	5	4	5	4	2	3	2	2	4	4	5	5	3	5	1	4.33333	4	4	4.2	2.25	4.33333	4.33333	245
5	5	4	4	2	1	2	3	5	5	4	4	5	5	5	3	5	5	5	4	3	3	3	1	2	5	4	5	5	3	4	4.5	1.66667	4.2	4.5	4.4	2.25	4.66667	4	292
3	2	1	2	4	1	1	4	3	1	4	4	4	3	1	1	2	4	3	4	2	3	3	2	2	3	2	3	2	2	3	2	2	3.2	2.25	3	2.5	2.66667	2.33333	27
2	3	2	1	1	1	4	4	4	2	3	2	3	2	1	3	3	1	3	4	3	1	4	4	1	2	2	4	3	1	3	2	2	3	2.25	2.8	2.5	2.66667	2.33333	51
3	1	3	1	2	2	3	4	3	3	3	3	1	2	3	3	4	3	2	2	4	3	1	4	2	4	1	3	2	2	3	2	2.33333	3.2	2.25	3	2.5	2.66667	2.33333	76
2	2	2	2	2	2	3	4	2	4	3	3	1	1	4	3	3	1	3	4	4	2	4	3	1	2	3	3	3	1	3	2	2.33333	3.2	2.25	3	2.5	2.66667	2.33333	112
2	1	3	2	1	3	3	2	3	4	4	3	1	4	2	2	3	1	3	4	4	2	1	4	3	2	4	2	3	1	3	2	2.33333	3.2	2.25	3	2.5	2.66667	2.33333	209
2	2	1	3	3	1	2	2	3	4	2	4	1	1	3	4	3	1	4	3	3	4	2	1	3	2	3	3	2	3	2	2	2	3	2.25	2.8	2.5	2.66667	2.33333	258
2	3	1	2	3	2	2	4	3	3	4	3	4	1	2	2	2	3	3	4	4	3	3	1	3	3	2	4	1	3	3	2	2.33333	3.4	2.25	3.2	2.5	3	2.33333	241
2	2	2	2	3	2	2	3	3	3	4	4	3	2	2	2	4	4	3	3	3	1	2	3	4	4	2	3	2	3	2	2	2.33333	3.4	2.25	3.4	2.5	3	2.33333	253
3	3	1	2	1	4	3	5	4	4	3	3	2	3	1	4	1	3	1	2	2	3	3	3	2	1	1	2	4	1	3	2.25	2.66667	3.8	2.5	1.8	2.75	1.33333	2.66667	11
1	3	3	1	3	2	2	5	3	3	4	4	3	3	1	3	3	5	4	4	3	2	2	4	3	1	2	2	1	4	3	2	2.33333	3.8	2.5	3.8	2.75	1.66667	2.66667	133
4	2	1	1	2	1	4	5	3	3	3	4	1	3	2	4	3	3	4	4	3	3	3	2	3	1	4	2	3	1	3	2	2.33333	3.6	2.5	3.4	2.75	2.33333	2.33333	130
2	4	1	1	3	2	2	5	3	3	5	3	1	4	1	4	4	4	3	4	3	4	3	3	1	3	1	3	4	3	1	2	2.33333	3.8	2.5	3.6	2.75	2.33333	2.66667	8
2	3	2	1	2	2	3	3	4	5	3	3	4	2	1	2	4	3	4	3	3	3	4	2	2	3	3	3	2	1	4	2	2.33333	3.6	2.25	3.4	2.75	3	2.33333	159
1	2	4	1	1	3	3	4	3	3	4	4	3	1	2	3	3	4	4	3	3	3	1	4	3	4	2	3	2	1	4	2	2.33333	3.6	2.25	3.4	2.75	3	2.33333	216
4	2	2	1	4	2	1	3	5	4	3	4	2	4	1	3	4	4	3	4	4	4	1	4	2	2	3	4	3	1	4	2.25	2.33333	3.8	2.5	3.8	2.75	3	2.66667	99
1	2	2	3	2	1	4	3	4	5	4	3	3	1	3	3	3	5	3	3	4	3	4	2	2	3	3	3	2	3	3	2	2.33333	3.8	2.5	3.6	2.75	3	2.66667	200
2	2	2	2	3	3	1	3	4	3	4	5	4	3	1	2	3	4	4	3	4	2	2	4	3	3	3	4	2	4	2	2	2.33333	3.8	2.5	3.6	2.75	3.33333	2.66667	107
1	2	2	3	4	1	2	3	4	3	4	4	3	2	2	3	5	3	3	4	3	1	3	3	4	3	4	4	4	2	2	2	2.33333	3.6	2.5	3.6	2.75	3.66667	2.66667	278
3	3	2	1	4	1	3	3	3	5	5	3	3	2	3	2	4	2	4	1	2	2	3	2	4	5	4	3	4	1	3	2.25	2.66667	3.8	2.5	2.6	2.75	4	2.66667	47
3	1	2	2	2	3	2	4	4	4	3	3	1	2	4	3	4	3	3	3	5	2	3	3	3	5	4	3	2	4	2	2	2.33333	3.6	2.5	3.6	2.75	4	2.66667	118
1	4	3	1	2	4	2	4	3	4	5	3	4	2	3	1	5	4	5	3	3	4	4	2	2	4	2	4	3	3	2	2.25	2.66667	3.8	2.5	4	3	3.33333	2.66667	229
1	3	1	4	2	4	2	4	4	3	4	4	4	1	2	3	5	4	4	4	3	1	3	4	4	5	3	3	3	3	2	2.25	2.66667	3.8	2.5	4	3	3.66667	2.66667	221
2	3	3	1	4	1	3	4	3	3	4	5	2	2	3	3	4	4	4	3	5	4	2	4	2	4	4	4	3	3	2	2.25	2.66667	3.8	2.5	4	3	4	2.66667	260
1	2	2	4	2	2	4	4	4	4	3	4	3	1	3	4	4	3	5	5	5	4	3	3	3	3	4	4	4	2	2	2.25	2.66667	3.8	2.75	4.4	3.25	3.66667	2.66667	52
3	1	3	2	2	3	3	3	5	4	3	5	2	2	4	4	5	3	4	4	5	3	4	4	3	2	1	1	3	3	2	2.25	2.66667	4	3	4.2	3.5	1.33333	2.66667	197
3	2	3	1	4	1	3	4	3	5	4	4	4	3	1	3	5	4	5	3	4	3	3	5	3	3	1	2	2	4	2	2.25	2.66667	4	2.75	4.2	3.5	2	2.66667	81
3	2	4	1	4	2	3	4	5	3	4	5	2	4	4	3	5	4	4	4	3	3	4	3	4	2	2	2	5	4	4	2.5	3	4.2	3.25	4	3.5	2	4.33333	68
3	2	1	3	3	4	1	4	3	3	5	5	4	3	2	2	5	4	5	4	4	3	3	4	4	5	4	3	3	4	1	2.25	2.66667	4	2.75	4.4	3.5	4	2.66667	26
1	2	4	2	2	4	2	5	3	4	5	3	3	4	1	3	2	3	2	3	2	4	3	4	3	3	4	5	2	3	3	2.25	2.66667	4	2.75	2.4	3.5	4	2.66667	39
2	3	1	3	4	3	1	5	4	4	3	4	4	2	2	3	2	2	2	1	4	4	3	3	4	5	3	4	4	3	1	2.25	2.66667	4	2.75	2.2	3.5	4	2.66667	300
2	2	4	1	4	2	3	4	5	4	3	4	2	3	3	4	5	4	5	3	3	3	4	3	4	4	4	4	2	3	4	2.25	3	4	3	4	3.5	4	3	9
1	2	3	3	3	3	3	4	3	5	4	4	3	4	2	3	4	3	5	5	3	3	3	5	3	5	4	4	4	4	1	2.25	3	4	3	4	3.5	4.33333	3	205
3	2	3	2	3	3	4	5	3	5	5	3	4	5	4	5	4	4	4	3	4	4	4	3	4	1	1	1	4	4	4	2.5	3.33333	4.2	4.5	3.8	3.75	1	4	263
4	4	4	4	4	4	3	2	3	1	2	1	4	3	4	3	4	4	5	5	4	4	4	4	3	1	2	2	1	2	2	4	3.66667	1.8	3.5	4.4	3.75	1.66667	1.66667	30
5	5	4	3	4	4	4	4	4	4	5	5	4	4	3	4	2	2	4	1	2	5	4	3	3	3	1	1	3	5	4	4.25	4	4.4	3.75	2.2	3.75	1.66667	4	37
1	1	2	2	3	3	3	1	2	3	1	3	4	4	3	3	4	4	4	3	4	4	4	3	4	1	3	1	4	5	4	1.5	3	2	3.5	3.8	3.75	1.66667	4.33333	84
2	2	2	1	3	5	4	3	5	5	4	5	3	4	5	4	2	3	3	3	1	3	5	4	3	3	2	1	4	4	3	1.75	4	4.4	4	2.4	3.75	2	3.66667	65
4	3	2	4	5	4	4	5	4	3	4	4	3	4	5	4	4	4	5	3	5	4	3	4	4	1	2	3	5	4	3	3.25	4.33333	4	4	4.2	3.75	2	4	108
5	3	4	4	2	2	2	4	4	4	5	3	2	1	1	4	5	4	5	4	4	4	3	4	4	2	3	1	5	4	3	4	2	4	2	4.4	3.75	2	4	254
3	5	4	3	4	4	3	4	4	4	4	4	4	4	4	4	4	4	4	4	5	3	4	4	4	3	2	1	5	4	5	3.75	3.66667	4	4	4.2	3.75	2	4.66667	242
4	5	4	4	2	2	1	4	5	4	5	3	1	1	3	2	4	4	3	4	5	3	4	4	4	3	2	2	1	2	1	4.25	1.66667	4.2	1.75	4	3.75	2.33333	1.33333	129
3	4	5	4	4	5	4	1	1	1	1	4	5	5	3	5	4	4	4	5	4	4	3	4	4	2	3	2	4	4	4	4	4.33333	1.6	4.5	4.2	3.75	2.33333	4	137
4	4	3	5	5	3	5	2	3	3	3	1	5	4	3	4	4	5	3	4	5	3	4	4	4	3	3	3	5	5	3	4	4.33333	2.4	4	4.2	3.75	3	4.33333	102
2	3	2	3	4	1	4	1	1	4	3	1	3	4	2	4	3	5	5	5	3	4	4	4	3	3	5	3	5	4	3	2.5	3	2	3.25	4.2	3.75	3.66667	4	83
4	5	3	5	3	3	4	3	4	5	5	5	5	3	3	3	4	4	4	4	3	4	4	3	4	3	4	4	4	4	5	4.25	3.33333	4.4	3.5	3.8	3.75	3.66667	4.33333	74
3	5	3	5	5	3	5	3	5	3	4	5	4	5	4	4	4	4	3	5	4	3	4	4	4	4	4	4	3	1	1	4	4.33333	4	4.25	4	3.75	4	1.66667	173
5	5	3	4	4	5	3	4	4	4	5	4	5	5	4	3	3	2	1	1	1	3	4	4	4	3	4	5	2	4	4	4.25	4	4.2	4.25	1.6	3.75	4	3.33333	201
4	4	4	4	4	4	5	5	4	4	4	4	4	5	3	3	4	4	5	5	4	4	4	4	3	4	5	3	3	4	4	4	4.33333	4.2	3.75	4.4	3.75	4	3.66667	93
4	3	4	5	4	3	3	3	2	2	3	4	5	3	3	3	3	4	5	4	5	4	3	4	4	4	4	4	5	3	4	4	3.33333	2.8	3.5	4.2	3.75	4	4	222
3	5	4	3	4	3	5	5	4	3	4	4	1	1	1	2	3	3	4	5	5	5	3	4	3	3	4	5	4	5	4	3.75	4	4	1.25	4	3.75	4	4.33333	143
1	3	3	3	5	4	4	1	1	1	1	1	4	4	5	4	2	1	1	2	1	3	3	5	4	5	4	3	5	4	4	2.5	4.33333	1	4.25	1.4	3.75	4	4.33333	215
3	4	5	5	2	3	1	4	5	4	3	5	5	4	4	4	5	4	4	5	4	4	3	4	4	4	4	4	5	5	4	4.25	2	4.2	4.25	4.4	3.75	4	4.66667	279
4	3	4	5	1	4	1	4	5	5	4	5	3	1	1	1	4	5	3	5	3	4	4	4	3	5	3	4	4	5	5	4	2	4.6	1.5	4	3.75	4	4.66667	284
5	3	3	4	5	4	4	4	3	4	4	5	5	5	3	4	4	2	1	1	2	3	3	5	4	5	5	3	4	4	4	3.75	4.33333	4	4.25	2	3.75	4.33333	4	49
5	4	4	4	1	2	2	3	3	1	1	3	4	4	4	5	3	4	2	2	2	4	3	4	4	4	4	5	1	2	2	4.25	1.66667	2.2	4.25	2.6	3.75	4.33333	1.66667	113
2	3	4	1	2	4	3	5	3	4	5	5	4	4	3	3	1	3	3	3	3	3	4	4	4	5	5	3	2	3	2	2.5	3	4.4	3.5	2.6	3.75	4.33333	2.33333	119
3	4	5	5	4	5	4	4	4	5	5	4	5	3	4	4	4	3	5	4	5	4	4	4	3	5	4	4	3	4	2	4.25	4.33333	4.4	4	4.2	3.75	4.33333	3	72
1	1	1	3	5	4	5	5	5	3	3	4	4	1	1	3	5	5	4	4	4	3	3	4	5	4	5	4	5	3	4	1.5	4.66667	4	2.25	4.4	3.75	4.33333	4	32
5	5	3	5	2	3	1	3	4	4	5	4	5	5	4	4	4	4	5	5	4	4	3	4	4	4	5	4	5	5	4	4.5	2	4	4.5	4.4	3.75	4.33333	4.66667	175
5	3	5	5	4	5	4	5	4	5	4	5	3	3	3	5	4	5	4	5	5	4	4	3	4	5	4	5	2	2	1	4.5	4.33333	4.6	3.5	4.6	3.75	4.66667	1.66667	299
5	5	4	4	4	5	4	4	5	5	4	5	1	3	3	2	5	5	3	5	4	4	4	4	3	5	4	5	4	4	4	4.5	4.33333	4.6	2.25	4.4	3.75	4.66667	4	48
5	3	3	3	5	3	5	4	5	4	3	5	3	3	5	5	5	5	3	4	4	4	5	4	3	4	4	4	3	3	3	3.5	4.33333	4.2	4	4.2	4	4	3	128
3	3	3	4	5	5	4	2	1	4	4	1	2	1	2	2	4	4	3	5	3	4	5	3	4	1	2	1	4	4	5	3.25	4.66667	2.4	1.75	3.8	4	1.33333	4.33333	259
3	3	3	4	4	5	5	5	3	5	4	4	5	3	3	4	5	3	5	5	4	4	4	4	4	5	5	5	2	1	3	3.25	4.66667	4.2	3.75	4.4	4	5	2	82
4	3	3	4	5	4	3	4	4	4	4	5	3	3	5	5	2	1	4	1	2	5	3	4	4	2	3	1	3	4	5	3.5	4	4.2	4	2	4	2	4	2
4	5	3	3	4	5	4	1	3	3	2	1	5	4	4	3	5	3	4	4	5	4	3	4	5	5	5	5	4	5	4	3.75	4.33333	2	4	4.2	4	5	4.33333	256
4	5	4	4	4	5	4	4	3	4	5	5	3	5	3	4	3	5	5	4	5	3	5	4	4	5	5	5	4	4	5	4.25	4.33333	4.2	3.75	4.4	4	5	4.33333	304
2	4	3	3	3	5	3	1	1	2	4	3	5	4	4	4	1	2	3	1	3	4	4	3	5	2	2	3	4	3	4	3	3.66667	2.2	4.25	2	4	2.33333	3.66667	155
5	4	4	3	4	4	3	5	3	4	4	5	5	5	3	5	2	3	2	2	1	4	3	5	4	1	3	3	3	4	5	4	3.66667	4.2	4.5	2	4	2.33333	4	305
3	4	3	1	3	4	5	4	3	5	5	4	1	2	1	2	1	1	2	3	3	4	3	4	5	4	2	1	4	5	4	2.75	4	4.2	1.5	2	4	2.33333	4.33333	233
3	4	3	4	3	4	5	3	3	5	4	5	5	4	5	4	4	4	4	5	5	4	4	3	5	3	2	3	4	5	3	3.5	4	4	4.5	4.4	4	2.66667	4	227
4	4	4	4	4	4	5	5	4	4	3	5	3	5	5	5	3	5	5	3	5	4	4	5	3	4	3	3	3	4	4	4	4.33333	4.2	4.5	4.2	4	3.33333	3.66667	296
5	4	4	4	4	3	3	5	5	5	3	3	5	4	4	5	4	4	5	4	4	4	4	4	4	3	4	4	1	2	1	4.25	3.33333	4.2	4.5	4.2	4	3.66667	1.33333	20
3	4	4	4	4	3	5	5	5	5	4	4	5	4	4	5	4	3	4	4	5	5	5	3	3	4	4	3	3	5	4	3.75	4	4.6	4.5	4	4	3.66667	4	203
3	4	4	4	1	3	2	2	4	3	2	1	3	4	4	5	4	4	4	4	4	4	4	5	3	4	4	3	5	4	4	3.75	2	2.4	4	4	4	3.66667	4.33333	198
4	4	4	4	1	2	3	1	3	2	1	3	1	1	3	3	2	1	1	2	1	5	5	3	3	3	5	4	1	2	1	4	2	2	2	1.4	4	4	1.33333	186
4	4	4	5	1	2	3	4	5	5	4	4	5	5	4	3	3	2	4	3	1	4	3	5	4	4	5	3	4	2	1	4.25	2	4.4	4.25	2.6	4	4	2.33333	114
4	1	1	1	4	4	5	5	4	4	4	4	4	3	4	5	1	2	3	1	1	3	4	4	5	4	3	5	3	4	4	1.75	4.33333	4.2	4	1.6	4	4	3.66667	144
4	5	3	4	4	4	3	4	4	3	4	5	4	4	4	4	1	2	1	1	3	4	5	4	3	4	5	3	3	4	4	4	3.66667	4	4	1.6	4	4	3.66667	276
3	1	2	1	4	5	4	3	3	3	2	3	5	4	3	4	5	4	4	4	4	3	5	5	3	4	5	3	4	4	4	1.75	4.33333	2.8	4	4.2	4	4	4	149
2	3	2	1	3	4	3	4	5	4	4	4	2	2	4	1	3	3	1	3	1	5	3	4	4	4	4	4	4	5	3	2	3.33333	4.2	2.25	2.2	4	4	4	213
5	3	3	5	4	5	3	4	5	5	4	4	5	3	3	4	5	4	3	4	4	4	4	4	4	5	3	4	5	5	4	4	4	4.4	3.75	4	4	4	4.66667	288
1	4	2	4	3	4	5	5	5	3	5	3	5	4	5	4	1	2	1	3	2	4	5	4	3	4	5	4	1	2	3	2.75	4	4.2	4.5	1.8	4	4.33333	2	45
1	1	1	1	5	5	3	5	4	3	5	5	4	3	4	5	5	5	3	4	4	4	4	3	5	4	5	4	1	2	4	1	4.33333	4.4	4	4.2	4	4.33333	2.33333	273
3	1	3	4	4	5	3	5	5	5	3	4	4	5	5	4	3	5	5	3	5	4	4	4	4	5	5	3	4	4	3	2.75	4	4.4	4.5	4.2	4	4.33333	3.66667	55
3	4	5	5	3	3	5	4	5	5	5	4	4	5	4	4	4	5	4	5	4	3	5	4	4	5	3	5	3	4	4	4.25	3.66667	4.6	4.25	4.4	4	4.33333	3.66667	135
4	4	4	5	4	4	4	2	1	2	1	2	4	4	4	5	4	4	5	4	5	5	5	3	3	3	5	5	5	3	5	4.25	4	1.6	4.25	4.4	4	4.33333	4.33333	5
3	5	5	5	4	3	3	1	2	3	3	3	5	4	4	4	5	4	4	5	4	4	4	5	3	5	3	5	5	5	4	4.5	3.33333	2.4	4.25	4.4	4	4.33333	4.66667	154
4	5	4	5	1	2	2	5	5	5	4	4	2	3	1	3	4	4	5	5	5	4	4	4	4	5	4	5	1	2	2	4.5	1.66667	4.6	2.25	4.6	4	4.66667	1.66667	193
4	5	5	4	5	3	5	3	4	5	4	4	5	4	3	5	5	5	3	4	5	5	3	5	3	4	5	5	2	3	1	4.5	4.33333	4	4.25	4.4	4	4.66667	2	139
5	4	5	4	4	5	4	4	5	5	4	4	4	4	4	5	4	5	5	3	5	4	4	3	5	5	4	5	5	4	4	4.5	4.33333	4.4	4.25	4.4	4	4.66667	4.33333	56
4	5	5	4	1	1	4	5	4	4	5	4	4	4	3	4	5	5	4	4	4	4	5	4	3	5	5	4	4	4	5	4.5	2	4.4	3.75	4.4	4	4.66667	4.33333	243
5	5	4	4	3	4	4	4	5	5	5	4	4	3	4	4	5	5	5	4	3	4	5	4	3	5	4	5	4	5	5	4.5	3.66667	4.6	3.75	4.4	4	4.66667	4.66667	42
1	3	2	1	1	1	2	5	4	4	4	5	5	3	5	3	1	2	3	2	3	4	4	5	4	1	1	1	1	1	1	1.75	1.33333	4.4	4	2.2	4.25	1	1	95
4	5	4	4	5	3	4	2	4	4	1	2	4	4	4	4	4	4	4	5	3	3	5	5	4	4	4	4	4	4	4	4.25	4	2.6	4	4	4.25	4	4	116
3	4	3	5	4	5	5	2	1	3	1	2	3	5	5	5	3	4	5	3	5	5	4	4	4	4	4	4	1	1	2	3.75	4.66667	1.8	4.5	4	4.25	4	1.33333	303
4	5	4	4	4	4	5	4	5	4	4	4	5	4	3	5	4	4	4	5	4	5	4	4	4	4	4	4	2	4	1	4.25	4.33333	4.2	4.25	4.2	4.25	4	2.33333	280
3	3	3	1	5	4	4	3	4	5	5	5	4	4	5	5	3	4	2	1	1	4	4	4	5	2	2	1	5	4	3	2.5	4.33333	4.4	4.5	2.2	4.25	1.66667	4	50
2	3	3	2	1	3	1	3	5	5	5	3	4	5	4	5	3	3	5	4	5	4	5	4	4	5	5	5	4	4	4	2.5	1.66667	4.2	4.5	4	4.25	5	4	4
5	4	4	4	5	3	4	5	4	4	4	5	5	3	5	4	2	1	2	4	1	5	4	4	4	2	2	2	4	5	4	4.25	4	4.4	4.25	2	4.25	2	4.33333	204
2	3	4	3	4	5	3	3	5	4	4	4	1	2	3	2	4	5	4	5	4	4	4	4	5	1	2	4	4	5	3	3	4	4	2	4.4	4.25	2.33333	4	23
4	4	3	3	5	5	3	3	5	4	4	5	4	5	5	4	3	1	2	1	1	4	4	4	5	3	1	3	4	4	5	3.5	4.33333	4.2	4.5	1.6	4.25	2.33333	4.33333	60
5	4	4	4	4	5	4	5	5	5	3	4	4	4	4	5	4	4	4	5	3	5	4	4	4	3	2	3	4	4	4	4.25	4.33333	4.4	4.25	4	4.25	2.66667	4	122
4	3	5	3	1	2	2	3	2	2	3	1	3	3	1	2	4	3	1	3	1	4	5	3	5	3	3	2	4	4	3	3.75	1.66667	2.2	2.25	2.4	4.25	2.66667	3.66667	287
2	2	1	1	4	3	3	1	1	1	4	1	1	3	1	3	2	1	3	1	3	4	5	4	4	2	4	3	4	4	5	1.5	3.33333	1.6	2	2	4.25	3	4.33333	59
3	2	4	2	2	1	2	5	4	4	5	4	4	5	5	4	2	1	1	3	1	5	5	3	4	4	3	3	5	4	4	2.75	1.66667	4.4	4.5	1.6	4.25	3.33333	4.33333	131
5	4	4	3	5	3	4	4	4	1	2	1	3	5	5	4	5	4	4	4	4	4	4	4	5	4	3	3	5	4	5	4	4	2.4	4.25	4.2	4.25	3.33333	4.66667	194
4	4	4	4	4	4	5	5	4	4	4	4	5	4	4	3	4	2	1	2	1	4	3	5	5	3	3	4	5	4	5	4	4.33333	4.2	4	2	4.25	3.33333	4.66667	274
4	3	4	4	5	3	3	1	4	1	3	3	3	4	3	4	1	2	3	2	1	3	5	5	4	3	4	4	2	1	2	3.75	3.66667	2.4	3.5	1.8	4.25	3.66667	1.66667	250
3	4	2	1	3	3	4	2	1	2	1	1	2	2	1	1	4	4	3	3	5	5	4	3	5	4	3	4	3	3	5	2.5	3.33333	1.4	1.5	3.8	4.25	3.66667	3.66667	57
3	1	1	1	5	3	4	4	5	5	3	4	5	3	5	5	5	3	3	4	5	5	4	4	4	3	5	3	3	5	3	1.5	4	4.2	4.5	4	4.25	3.66667	3.66667	87
5	4	4	3	4	5	4	3	2	1	4	1	5	4	4	5	3	4	4	4	5	4	4	4	5	4	4	3	4	3	5	4	4.33333	2.2	4.5	4	4.25	3.66667	4	92
5	4	5	3	3	1	2	2	3	4	1	1	2	1	4	1	5	5	3	4	4	4	3	5	5	3	5	3	4	4	4	4.25	2	2.2	2	4.2	4.25	3.66667	4	106
3	5	4	4	3	3	5	4	3	5	5	5	4	4	4	4	5	4	5	3	4	4	5	4	4	3	4	4	4	4	5	4	3.66667	4.4	4	4.2	4.25	3.66667	4.33333	240
4	3	3	5	4	4	4	3	2	1	2	3	4	4	5	4	3	5	5	3	5	4	4	5	4	3	4	4	4	4	5	3.75	4	2.2	4.25	4.2	4.25	3.66667	4.33333	272
3	3	5	5	4	4	3	5	5	5	3	4	3	5	3	4	4	1	1	2	2	4	5	4	4	4	4	4	1	2	2	4	3.66667	4.4	3.75	2	4.25	4	1.66667	158
4	4	1	2	3	4	5	5	4	4	5	4	4	4	3	4	5	4	3	4	5	5	4	4	4	4	4	4	2	2	1	2.75	4	4.4	3.75	4.2	4.25	4	1.66667	244
4	1	1	1	4	5	4	5	5	4	3	5	4	3	4	3	1	3	2	2	2	5	4	5	3	4	5	3	3	1	2	1.75	4.33333	4.4	3.5	2	4.25	4	2	206
3	2	1	2	3	5	5	5	4	5	3	3	5	3	4	4	3	4	4	5	4	5	4	4	4	5	4	3	4	3	4	2	4.33333	4	4	4	4.25	4	3.66667	80
3	3	4	4	3	1	2	5	4	4	5	4	4	5	5	4	3	5	4	4	5	5	4	4	4	4	4	4	4	4	3	3.5	2	4.4	4.5	4.2	4.25	4	3.66667	249
4	5	4	4	4	5	4	3	5	4	4	4	4	1	1	2	4	3	5	5	5	4	4	4	5	4	4	4	4	3	5	4.25	4.33333	4	2	4.4	4.25	4	4	41
1	2	1	1	3	5	5	5	4	3	5	5	2	3	1	2	4	4	5	4	4	3	5	5	4	3	5	4	4	5	3	1.25	4.33333	4.4	2	4.2	4.25	4	4	69
4	4	4	3	5	5	3	1	2	1	2	3	5	4	4	5	2	2	2	1	1	4	5	4	4	4	4	4	3	5	4	3.75	4.33333	1.8	4.5	1.6	4.25	4	4	117
4	5	4	3	5	4	4	2	3	4	2	3	4	5	4	4	4	4	3	4	4	4	4	5	4	4	5	3	4	4	4	4	4.33333	2.8	4.25	3.8	4.25	4	4	168
4	4	4	3	4	4	3	4	3	5	4	5	1	2	2	4	4	3	5	4	5	5	5	3	4	3	4	5	3	5	4	3.75	3.66667	4.2	2.25	4.2	4.25	4	4	191
1	2	1	2	5	5	4	4	5	3	4	5	5	4	4	4	4	5	4	4	3	3	4	5	5	5	4	3	3	5	4	1.5	4.66667	4.2	4.25	4	4.25	4	4	220
5	4	5	3	5	5	4	5	3	4	5	4	4	3	4	5	3	5	4	4	5	5	4	3	5	5	3	4	5	4	4	4.25	4.66667	4.2	4	4.2	4.25	4	4.33333	10
3	4	4	1	4	5	4	4	4	4	5	4	3	4	4	5	2	1	1	1	1	3	5	4	5	4	4	4	5	3	5	3	4.33333	4.2	4	1.2	4.25	4	4.33333	111
3	5	3	3	4	1	1	1	1	4	2	1	5	4	5	4	1	2	3	3	2	4	4	4	5	4	4	4	4	4	5	3.5	2	1.8	4.5	2.2	4.25	4	4.33333	115
3	2	4	2	4	5	3	4	4	4	4	5	5	3	5	3	1	2	2	3	2	5	4	3	5	4	4	4	5	5	3	2.75	4	4.2	4	2	4.25	4	4.33333	176
5	4	3	4	2	3	1	3	5	4	5	4	4	5	3	3	3	4	1	1	2	4	4	5	4	4	4	4	5	4	4	4	2	4.2	3.75	2.2	4.25	4	4.33333	267
4	5	4	3	3	1	2	5	4	5	3	5	4	4	5	4	5	5	4	4	4	3	5	4	5	5	3	4	3	5	5	4	2	4.4	4.25	4.4	4.25	4	4.33333	302
4	4	2	1	5	4	4	4	4	4	5	4	4	4	3	4	2	1	1	2	2	4	4	4	5	4	3	5	4	5	5	2.75	4.33333	4.2	3.75	1.6	4.25	4	4.66667	138
5	3	4	4	2	1	2	4	2	2	1	2	3	5	4	5	4	3	4	5	5	4	5	4	4	5	4	3	5	5	4	4	1.66667	2.2	4.25	4.2	4.25	4	4.66667	231
5	4	3	4	4	4	5	4	5	5	4	3	3	3	4	4	4	5	5	3	5	5	3	5	4	4	4	5	2	2	2	4	4.33333	4.2	3.5	4.4	4.25	4.33333	2	228
1	1	3	2	5	5	4	4	5	5	4	4	3	5	5	4	3	4	2	1	2	5	3	4	5	5	4	4	2	1	3	1.75	4.66667	4.4	4.25	2.4	4.25	4.33333	2	251
4	3	4	4	4	4	5	5	5	5	4	3	4	4	5	5	3	4	4	3	5	5	4	4	4	5	4	4	1	3	3	3.75	4.33333	4.4	4.5	3.8	4.25	4.33333	2.33333	6
4	5	5	3	5	3	5	5	5	4	5	3	3	3	3	4	4	5	3	5	5	5	5	4	3	4	4	5	2	3	2	4.25	4.33333	4.4	3.25	4.4	4.25	4.33333	2.33333	34
5	3	4	5	5	4	4	3	5	4	5	5	4	5	4	4	5	3	3	4	4	4	5	3	5	4	5	4	4	3	3	4.25	4.33333	4.4	4.25	3.8	4.25	4.33333	3.33333	13
5	4	4	4	4	5	5	5	3	5	5	3	2	2	2	2	3	4	5	4	5	4	5	4	4	5	4	4	3	3	4	4.25	4.66667	4.2	2	4.2	4.25	4.33333	3.33333	75
5	4	3	5	4	5	3	3	4	3	5	5	2	2	1	3	4	4	4	4	3	5	4	4	4	3	5	5	4	3	4	4.25	4	4	2	3.8	4.25	4.33333	3.66667	97
4	4	5	4	5	5	4	1	3	2	4	2	3	4	5	3	5	5	4	4	4	4	4	5	4	4	5	4	5	4	3	4.25	4.66667	2.4	3.75	4.4	4.25	4.33333	4	7
4	4	5	4	2	1	1	3	1	2	3	3	2	1	3	2	3	5	3	5	4	4	4	5	4	5	3	5	5	3	4	4.25	1.33333	2.4	2	4	4.25	4.33333	4	67
2	3	1	1	3	5	5	2	3	3	4	2	5	5	3	5	4	4	4	5	4	3	4	5	5	4	5	4	4	4	4	1.75	4.33333	2.8	4.5	4.2	4.25	4.33333	4	150
4	5	3	5	4	4	4	4	5	4	5	4	3	5	4	4	4	4	5	5	3	5	4	3	5	4	5	4	4	4	4	4.25	4	4.4	4	4.2	4.25	4.33333	4	170
5	3	4	4	5	4	4	2	2	3	3	3	3	5	4	4	3	2	3	3	2	4	5	3	5	5	5	3	4	5	4	4	4.33333	2.6	4	2.6	4.25	4.33333	4.33333	63
1	2	3	2	3	2	1	4	5	5	3	4	3	4	4	5	5	3	4	4	5	4	5	4	4	3	5	5	5	4	4	2	2	4.2	4	4.2	4.25	4.33333	4.33333	160
4	4	4	5	3	4	3	4	5	5	3	3	5	3	3	4	3	3	2	4	1	5	4	4	4	5	3	5	3	5	5	4.25	3.33333	4	3.75	2.6	4.25	4.33333	4.33333	182
4	5	5	4	1	1	2	4	5	5	4	4	4	4	5	4	5	4	5	4	4	4	4	5	4	4	5	4	4	4	5	4.5	1.33333	4.4	4.25	4.4	4.25	4.33333	4.33333	190
4	5	4	4	4	5	4	4	5	5	4	4	4	3	3	3	4	5	5	4	4	4	4	5	4	4	4	5	4	4	5	4.25	4.33333	4.4	3.25	4.4	4.25	4.33333	4.33333	236
4	5	5	4	4	3	4	4	4	4	4	4	3	5	4	5	4	4	4	5	5	4	4	5	4	4	5	5	1	2	2	4.5	3.66667	4	4.25	4.4	4.25	4.66667	1.66667	90
5	4	4	5	4	3	4	1	2	3	1	2	3	2	1	3	4	5	3	5	5	5	5	4	3	5	4	5	2	2	2	4.5	3.66667	1.8	2.25	4.4	4.25	4.66667	2	44
5	5	4	4	4	3	4	5	4	4	4	5	4	5	3	5	4	4	5	4	5	4	4	4	5	5	4	5	3	4	5	4.5	3.66667	4.4	4.25	4.4	4.25	4.66667	4	54
4	5	4	5	4	5	4	3	5	4	5	4	5	5	4	4	4	4	4	5	5	5	5	3	4	5	4	5	5	4	4	4.5	4.33333	4.2	4.5	4.4	4.25	4.66667	4.33333	285
5	4	5	4	4	4	4	5	5	3	5	5	4	4	4	5	5	5	3	5	4	5	5	3	4	5	5	4	5	5	4	4.5	4	4.6	4.25	4.4	4.25	4.66667	4.66667	153
4	4	5	3	4	3	4	1	2	1	1	1	4	5	5	4	1	1	4	3	3	1	1	1	1	1	1	1	1	1	1	4	3.66667	1.2	4.5	2.4	1	1	1	3
1	2	2	1	4	5	3	4	5	5	4	4	5	4	5	4	4	2	1	1	1	1	1	1	1	1	2	1	2	1	2	1.5	4	4.4	4.5	1.8	1	1.33333	1.66667	239
2	2	3	3	4	4	4	5	5	5	4	3	4	3	4	4	3	4	5	5	4	5	5	5	3	4	4	4	4	4	5	2.5	4	4.4	3.75	4.2	4.5	4	4.33333	163
4	5	3	5	5	5	3	3	4	5	5	4	4	4	4	4	5	5	3	4	5	5	4	5	4	4	4	4	5	4	4	4.25	4.33333	4.2	4	4.4	4.5	4	4.33333	136
1	2	3	1	5	4	3	1	3	1	2	1	4	4	5	5	4	4	4	5	4	5	5	5	3	4	4	4	4	5	5	1.75	4	1.6	4.5	4.2	4.5	4	4.66667	297
4	4	4	2	3	5	5	4	5	5	3	5	3	5	4	5	3	5	4	4	5	4	5	5	4	3	2	1	2	1	3	3.5	4.33333	4.4	4.25	4.2	4.5	2	2	165
5	4	5	3	5	3	3	3	2	3	2	1	4	5	5	4	4	4	4	4	5	5	5	5	3	4	1	1	4	3	4	4.25	3.66667	2.2	4.5	4.2	4.5	2	3.66667	230
3	1	1	1	4	4	4	2	1	2	1	3	4	4	4	5	5	4	3	4	4	5	4	5	4	1	2	3	5	4	3	1.5	4	1.8	4.25	4	4.5	2	4	14
2	1	3	1	4	3	4	1	2	3	1	2	3	3	5	4	5	5	4	4	3	4	5	4	5	2	1	3	3	5	4	1.75	3.66667	1.8	3.75	4.2	4.5	2	4	25
3	5	4	5	4	4	4	2	1	2	1	1	4	4	5	5	5	4	4	4	5	4	4	5	5	2	2	3	4	3	3	4.25	4	1.4	4.5	4.4	4.5	2.33333	3.33333	207
5	3	5	4	4	3	3	4	4	5	5	3	5	4	4	5	3	2	2	1	1	4	4	5	5	3	2	2	5	4	4	4.25	3.33333	4.2	4.5	1.8	4.5	2.33333	4.33333	43
4	4	3	5	4	4	5	5	4	3	4	5	5	4	3	4	5	5	4	3	4	5	4	5	4	1	2	4	5	3	5	4	4.33333	4.2	4	4.2	4.5	2.33333	4.33333	208
2	2	1	1	4	5	4	5	4	4	5	4	4	3	3	5	4	5	3	4	4	5	5	3	5	3	3	1	4	5	4	1.5	4.33333	4.4	3.75	4	4.5	2.33333	4.33333	237
4	4	4	5	4	5	5	5	4	4	4	5	5	5	4	3	1	3	1	3	1	5	4	5	4	4	2	2	5	3	4	4.25	4.66667	4.4	4.25	1.8	4.5	2.66667	4	64
1	1	1	3	5	4	4	1	1	1	1	1	4	4	5	4	1	1	1	1	1	5	5	4	4	4	3	3	4	1	1	1.5	4.33333	1	4.25	1	4.5	3.33333	2	202
3	5	4	5	2	1	1	4	5	4	4	5	2	2	2	1	3	5	3	5	5	5	4	5	4	3	4	4	2	3	1	4.25	1.33333	4.4	1.75	4.2	4.5	3.66667	2	225
3	4	4	3	4	5	4	5	3	5	4	4	4	4	5	5	5	5	5	3	4	5	5	4	4	4	3	4	3	3	4	3.5	4.33333	4.2	4.5	4.4	4.5	3.66667	3.33333	147
4	4	3	5	4	3	5	5	3	4	5	3	3	5	5	4	4	4	4	5	5	4	5	4	5	4	3	4	4	3	3	4	4	4	4.25	4.4	4.5	3.66667	3.33333	192
4	4	4	3	1	2	2	5	3	4	4	4	1	3	3	1	4	4	5	4	5	5	5	4	4	3	3	5	4	3	4	3.75	1.66667	4	2	4.4	4.5	3.66667	3.66667	146
2	1	4	3	4	5	4	1	1	3	3	3	5	3	3	5	5	5	4	4	4	4	4	5	5	4	3	4	4	5	3	2.5	4.33333	2.2	4	4.4	4.5	3.66667	4	145
3	4	5	5	1	3	2	4	5	5	4	4	4	4	3	4	3	4	5	4	4	5	5	5	3	3	4	4	4	4	5	4.25	2	4.4	3.75	4	4.5	3.66667	4.33333	123
4	3	4	4	1	2	3	5	3	4	3	5	4	3	4	5	5	5	3	4	4	4	5	5	4	3	5	3	5	4	4	3.75	2	4	4	4.2	4.5	3.66667	4.33333	301
4	5	5	3	5	5	3	4	5	3	5	5	3	2	1	1	4	5	5	4	4	5	5	3	5	3	4	5	2	3	1	4.25	4.33333	4.4	1.75	4.4	4.5	4	2	235
3	4	2	1	3	5	4	5	4	3	5	5	3	5	5	4	4	5	5	4	3	5	3	5	5	4	4	4	3	4	3	2.5	4	4.4	4.25	4.2	4.5	4	3.33333	282
4	5	5	3	4	4	4	2	2	3	1	3	3	3	4	4	5	3	5	4	5	5	3	5	5	4	4	4	3	5	4	4.25	4	2.2	3.5	4.4	4.5	4	4	109
4	5	3	4	3	1	2	5	4	3	5	5	5	3	3	4	4	4	5	3	5	3	5	5	5	4	4	4	4	4	4	4	2	4.4	3.75	4.2	4.5	4	4	219
5	5	3	3	3	1	1	3	5	5	4	4	1	2	1	4	3	2	2	3	1	5	4	4	5	5	4	3	4	4	5	4	1.66667	4.2	2	2.2	4.5	4	4.33333	91
3	2	2	3	3	2	1	5	5	4	3	4	5	5	4	3	4	4	3	5	5	5	4	4	5	4	4	4	5	4	5	2.5	2	4.2	4.25	4.2	4.5	4	4.66667	286
5	4	4	4	3	4	5	1	3	2	2	1	4	5	5	4	4	5	5	5	3	4	5	4	5	5	3	5	3	1	1	4.25	4	1.8	4.5	4.4	4.5	4.33333	1.66667	293
5	4	5	4	3	1	2	3	5	5	4	4	3	3	3	3	4	4	4	5	5	5	4	5	4	4	5	4	1	3	2	4.5	2	4.2	3	4.4	4.5	4.33333	2	134
4	4	4	3	1	2	3	5	4	5	5	3	4	4	5	4	5	4	3	5	3	5	5	4	4	5	4	4	2	2	2	3.75	2	4.4	4.25	4	4.5	4.33333	2	152
3	3	5	5	4	4	4	5	5	4	3	5	5	3	4	5	4	4	3	4	4	4	5	5	4	5	4	4	2	3	2	4	4	4.4	4.25	3.8	4.5	4.33333	2.33333	161
5	4	4	4	5	3	4	4	4	5	4	3	3	4	5	4	4	5	4	3	3	5	5	4	4	5	3	5	3	2	4	4.25	4	4	4	3.8	4.5	4.33333	3	185
5	5	4	3	1	2	1	4	5	4	3	5	5	5	5	3	1	1	2	1	1	5	4	5	4	5	5	3	3	5	3	4.25	1.33333	4.2	4.5	1.2	4.5	4.33333	3.66667	61
3	5	4	4	5	5	4	3	5	5	5	5	4	5	3	4	4	4	5	5	4	5	5	3	5	3	5	5	4	3	4	4	4.66667	4.6	4	4.4	4.5	4.33333	3.66667	124
5	5	3	5	5	3	4	4	4	4	5	4	3	4	4	5	5	4	4	5	4	5	3	5	5	5	4	4	3	5	4	4.5	4	4.2	4	4.4	4.5	4.33333	4	38
2	2	2	1	5	5	3	3	2	4	1	2	4	4	4	3	4	5	5	4	4	4	4	5	5	5	4	4	5	3	4	1.75	4.33333	2.4	3.75	4.4	4.5	4.33333	4	79
4	3	4	4	4	4	3	4	5	4	5	4	2	3	1	2	4	4	4	5	5	3	5	5	5	4	4	5	4	4	4	3.75	3.66667	4.4	2	4.4	4.5	4.33333	4	172
5	5	4	3	4	4	5	3	2	1	2	1	4	3	5	5	5	4	4	5	4	5	5	4	4	5	4	4	5	3	4	4.25	4.33333	1.8	4.25	4.4	4.5	4.33333	4	211
5	3	4	5	4	5	4	3	5	5	4	5	4	5	4	4	4	4	3	5	3	5	4	4	5	3	5	5	3	5	4	4.25	4.33333	4.4	4.25	3.8	4.5	4.33333	4	264
3	2	4	2	4	5	4	4	4	3	4	5	5	5	4	4	5	5	4	3	4	5	4	4	5	4	4	5	4	5	4	2.75	4.33333	4	4.5	4.2	4.5	4.33333	4.33333	232
4	4	5	3	4	4	3	3	5	5	3	5	3	1	2	2	4	4	4	5	5	4	5	4	5	4	5	4	4	5	4	4	3.66667	4.2	2	4.4	4.5	4.33333	4.33333	270
5	3	5	4	4	3	5	4	5	3	5	5	4	4	5	5	5	4	4	5	4	4	4	5	5	4	4	5	5	5	4	4.25	4	4.4	4.5	4.4	4.5	4.33333	4.66667	121
5	5	4	4	4	5	5	4	5	5	5	4	5	4	3	4	3	5	5	5	5	5	4	4	5	4	5	5	2	1	3	4.5	4.66667	4.6	4	4.6	4.5	4.66667	2	156
4	5	4	5	4	5	5	5	5	4	5	4	4	4	4	4	5	5	5	3	5	5	5	4	4	5	4	5	3	4	3	4.5	4.66667	4.6	4	4.6	4.5	4.66667	3.33333	268
5	5	3	5	5	5	4	4	5	5	4	5	2	1	3	3	4	5	5	4	5	4	4	5	5	5	4	5	4	4	3	4.5	4.66667	4.6	2.25	4.6	4.5	4.66667	3.66667	66
4	4	5	5	1	2	1	5	5	5	4	4	5	3	5	4	5	4	5	5	4	5	4	4	5	5	4	5	5	3	3	4.5	1.33333	4.6	4.25	4.6	4.5	4.66667	3.66667	151
5	4	4	5	5	5	4	5	5	5	4	4	5	4	5	4	5	3	5	5	5	5	4	5	4	4	5	5	5	3	3	4.5	4.66667	4.6	4.5	4.6	4.5	4.66667	3.66667	271
4	5	4	5	4	5	5	4	5	5	4	5	3	3	3	3	4	5	4	5	5	4	5	5	4	4	5	5	4	4	4	4.5	4.66667	4.6	3	4.6	4.5	4.66667	4	58
4	4	5	5	2	2	1	4	4	5	5	3	4	5	4	4	4	3	5	5	5	5	5	5	3	5	4	5	4	4	4	4.5	1.66667	4.2	4.25	4.4	4.5	4.66667	4	62
4	5	5	4	5	4	4	4	4	5	4	5	3	4	4	5	5	5	4	4	4	4	5	4	5	4	5	5	4	5	3	4.5	4.33333	4.4	4	4.4	4.5	4.66667	4	142
5	5	4	4	5	4	5	5	5	5	5	3	3	4	5	4	4	5	4	5	5	5	5	4	4	5	4	5	5	3	4	4.5	4.66667	4.6	4	4.6	4.5	4.66667	4	294
5	4	5	4	5	5	4	4	5	5	5	4	4	5	5	3	5	4	5	4	5	5	4	4	5	5	4	5	5	4	5	4.5	4.66667	4.6	4.25	4.6	4.5	4.66667	4.66667	171
5	5	4	4	5	5	4	5	4	5	4	5	5	3	4	4	4	5	5	4	5	5	5	5	4	4	5	5	2	1	2	4.5	4.66667	4.6	4	4.6	4.75	4.66667	1.66667	19
4	4	5	5	5	5	4	4	5	5	4	5	3	4	5	4	5	5	4	5	4	5	5	4	5	4	5	5	1	2	2	4.5	4.66667	4.6	4	4.6	4.75	4.66667	1.66667	266
5	4	5	4	4	5	5	4	5	5	4	5	5	5	4	4	5	5	4	5	4	5	4	5	5	4	5	5	1	4	1	4.5	4.66667	4.6	4.5	4.6	4.75	4.66667	2	162
5	3	5	5	5	4	5	4	5	5	5	4	5	4	4	5	4	5	5	4	5	4	5	5	5	4	5	5	5	4	5	4.5	4.66667	4.6	4.5	4.6	4.75	4.66667	4.66667	12
4	5	5	4	5	4	5	5	4	4	5	5	5	4	4	5	5	5	4	5	4	5	5	4	5	4	5	5	5	5	4	4.5	4.66667	4.6	4.5	4.6	4.75	4.66667	4.66667	21
4	4	5	5	5	4	5	5	5	4	4	5	4	5	5	5	5	4	5	5	4	5	5	4	5	5	4	5	5	4	5	4.5	4.66667	4.6	4.75	4.6	4.75	4.66667	4.66667	28
5	4	5	5	4	5	5	5	5	4	5	5	5	5	5	4	4	5	5	5	5	5	4	5	5	4	5	5	5	4	5	4.75	4.66667	4.8	4.75	4.8	4.75	4.66667	4.66667	53
5	5	4	4	5	4	5	4	4	5	5	5	5	5	4	4	5	4	5	5	4	5	5	4	5	4	5	5	5	5	4	4.5	4.66667	4.6	4.5	4.6	4.75	4.66667	4.66667	71
4	5	5	4	4	5	5	5	5	4	4	5	5	4	4	5	5	5	4	5	4	5	4	5	5	5	5	4	4	5	5	4.5	4.66667	4.6	4.5	4.6	4.75	4.66667	4.66667	88
5	4	5	5	4	5	5	5	5	5	4	5	5	5	5	4	5	4	5	5	5	5	5	4	5	5	5	4	5	4	5	4.75	4.66667	4.8	4.75	4.8	4.75	4.66667	4.66667	103
5	4	4	5	5	5	4	4	4	5	5	5	3	5	5	5	5	3	5	5	5	5	4	5	5	5	5	4	5	4	5	4.5	4.66667	4.6	4.5	4.6	4.75	4.66667	4.66667	104
4	4	5	5	4	5	5	5	5	5	3	5	4	4	5	5	5	5	3	5	5	5	4	5	5	5	4	5	5	5	4	4.5	4.66667	4.6	4.5	4.6	4.75	4.66667	4.66667	120
5	5	5	4	5	4	5	5	4	5	5	5	5	5	4	5	4	5	5	5	5	5	5	5	4	4	5	5	5	4	5	4.75	4.66667	4.8	4.75	4.8	4.75	4.66667	4.66667	141
5	5	4	5	4	5	5	5	5	4	4	5	5	4	5	5	5	4	5	5	5	5	5	5	4	4	5	5	5	4	5	4.75	4.66667	4.6	4.75	4.8	4.75	4.66667	4.66667	177
5	5	5	3	5	5	4	4	5	5	5	4	5	4	5	4	3	5	5	5	5	5	5	5	4	5	4	5	4	5	5	4.5	4.66667	4.6	4.5	4.6	4.75	4.66667	4.66667	184
4	5	5	5	4	5	5	5	5	5	4	5	5	5	5	4	4	5	5	5	5	5	5	4	5	4	5	5	5	4	5	4.75	4.66667	4.8	4.75	4.8	4.75	4.66667	4.66667	187
5	5	3	5	5	5	4	5	5	5	4	4	5	5	5	3	4	5	4	5	5	5	5	5	4	5	4	5	5	5	4	4.5	4.66667	4.6	4.5	4.6	4.75	4.66667	4.66667	196
5	5	4	4	4	5	5	4	5	4	5	5	4	5	5	4	3	5	5	5	5	5	5	5	4	4	5	5	4	5	5	4.5	4.66667	4.6	4.5	4.6	4.75	4.66667	4.66667	212
4	5	4	5	5	5	4	5	5	4	4	5	4	5	5	4	5	5	5	4	4	5	5	5	4	5	4	5	5	4	5	4.5	4.66667	4.6	4.5	4.6	4.75	4.66667	4.66667	214
5	5	4	4	5	5	4	5	5	5	4	4	5	5	3	5	4	4	5	5	5	5	5	4	5	5	5	4	5	4	5	4.5	4.66667	4.6	4.5	4.6	4.75	4.66667	4.66667	224
5	5	5	3	4	5	5	4	5	5	4	5	5	4	5	4	4	5	5	5	4	5	5	4	5	5	4	5	5	5	4	4.5	4.66667	4.6	4.5	4.6	4.75	4.66667	4.66667	248
4	5	5	5	5	4	5	5	5	5	4	5	4	5	5	5	5	4	5	5	5	4	5	5	5	5	4	5	5	5	4	4.75	4.66667	4.8	4.75	4.8	4.75	4.66667	4.66667	255
5	5	4	4	4	5	5	4	5	5	4	5	5	5	4	4	5	4	5	4	5	5	5	4	5	5	4	5	5	5	4	4.5	4.66667	4.6	4.5	4.6	4.75	4.66667	4.66667	262
5	5	5	4	5	5	4	5	5	5	5	4	5	5	5	4	5	5	5	5	4	5	5	5	4	4	5	5	5	5	4	4.75	4.66667	4.8	4.75	4.8	4.75	4.66667	4.66667	277
5	4	5	4	4	5	5	5	4	4	5	5	4	5	5	4	5	4	5	5	4	5	4	5	5	4	5	5	5	4	5	4.5	4.66667	4.6	4.5	4.6	4.75	4.66667	4.66667	283
5	3	5	5	5	5	4	5	5	5	3	5	4	4	5	5	5	5	5	4	4	5	4	5	5	5	4	5	4	5	5	4.5	4.66667	4.6	4.5	4.6	4.75	4.66667	4.66667	290
5	5	4	4	5	5	4	5	5	5	4	4	5	5	4	4	5	4	5	5	4	5	5	5	4	5	4	5	4	5	5	4.5	4.66667	4.6	4.5	4.6	4.75	4.66667	4.66667	291
4	5	5	5	5	5	4	5	5	5	4	5	5	4	5	5	5	5	5	4	5	5	5	5	4	5	5	4	5	5	5	4.75	4.66667	4.8	4.75	4.8	4.75	4.66667	5	110
4	5	5	5	4	5	5	4	5	5	5	5	4	5	5	5	4	5	5	5	5	4	5	5	5	5	5	5	5	5	5	4.75	4.66667	4.8	4.75	4.8	4.75	5	5	31
5	5	4	5	5	4	5	4	5	5	5	5	5	4	5	5	5	4	5	5	5	5	5	4	5	5	5	5	5	5	5	4.75	4.66667	4.8	4.75	4.8	4.75	5	5	36
4	5	5	5	5	5	5	5	5	5	5	4	5	5	5	4	5	4	5	5	5	5	4	5	5	5	5	5	5	5	5	4.75	5	4.8	4.75	4.8	4.75	5	5	78
4	5	5	5	5	4	5	5	4	5	5	5	5	5	5	4	5	5	5	5	4	5	5	5	4	5	5	5	5	5	5	4.75	4.66667	4.8	4.75	4.8	4.75	5	5	157
5	5	5	4	5	5	5	5	5	4	5	5	4	5	5	5	5	5	4	5	5	5	5	5	4	5	5	5	5	5	5	4.75	5	4.8	4.75	4.8	4.75	5	5	166
5	4	5	5	5	5	4	5	5	5	5	4	5	5	4	5	5	4	5	5	5	5	4	5	5	5	5	5	5	5	5	4.75	4.66667	4.8	4.75	4.8	4.75	5	5	169
5	5	5	4	5	5	5	5	5	5	4	5	5	5	4	5	4	5	5	5	5	4	5	5	5	5	5	5	5	5	5	4.75	5	4.8	4.75	4.8	4.75	5	5	174
4	5	5	5	5	5	4	5	5	4	5	5	5	5	5	4	4	5	5	5	5	5	5	5	4	5	5	5	5	5	5	4.75	4.66667	4.8	4.75	4.8	4.75	5	5	210
5	5	5	4	5	5	5	5	4	5	5	5	5	4	5	5	5	5	4	5	5	4	5	5	5	5	5	5	5	5	5	4.75	5	4.8	4.75	4.8	4.75	5	5	252
5	4	5	5	5	5	4	5	5	4	5	5	4	5	5	5	5	5	5	4	5	5	4	5	5	5	5	5	5	5	5	4.75	4.66667	4.8	4.75	4.8	4.75	5	5	269
5	5	4	5	5	5	5	4	5	5	5	5	5	5	4	5	5	5	4	5	5	5	5	5	4	5	5	5	5	5	5	4.75	5	4.8	4.75	4.8	4.75	5	5	295
5	5	5	5	5	5	5	1	1	1	1	1	5	5	5	5	5	5	5	5	5	5	5	5	5	5	5	5	5	5	5	5	5	1	5	5	5	5	5	17
5	5	4	5	5	5	5	5	5	5	5	4	5	4	5	5	4	5	5	5	5	5	5	5	5	5	5	5	5	5	5	4.75	5	4.8	4.75	4.8	5	5	5	33
4	5	5	5	5	5	5	5	4	5	5	5	4	5	5	5	5	5	5	5	4	5	5	5	5	5	5	5	5	5	5	4.75	5	4.8	4.75	4.8	5	5	5	85
5	4	5	5	5	5	5	1	1	1	1	1	5	5	5	5	5	5	5	5	5	5	5	5	5	5	5	5	5	5	5	4.75	5	1	5	5	5	5	5	101
5	5	5	4	5	5	5	4	5	5	5	5	4	5	5	5	5	5	5	5	4	5	5	5	5	5	5	5	5	5	5	4.75	5	4.8	4.75	4.8	5	5	5	140
5	4	5	5	5	5	5	5	5	4	5	5	5	4	5	5	5	5	5	4	5	5	5	5	5	5	5	5	5	5	5	4.75	5	4.8	4.75	4.8	5	5	5	148
5	5	5	4	5	5	5	5	4	5	5	5	5	5	4	5	5	5	5	5	5	5	5	5	5	5	5	5	5	5	5	4.75	5	4.8	4.75	5	5	5	5	178
5	5	4	5	5	5	5	4	5	5	5	5	5	5	4	5	5	5	5	4	5	5	5	5	5	5	5	5	5	5	5	4.75	5	4.8	4.75	4.8	5	5	5	179
5	5	5	5	5	5	5	1	1	1	1	1	5	5	5	5	5	5	5	5	5	5	5	5	5	5	5	5	5	5	5	5	5	1	5	5	5	5	5	247
5	5	5	5	5	5	5	5	5	5	5	5	5	5	5	5	5	5	5	5	5	5	5	5	5	5	5	5	5	5	5	5	5	5	5	5	5	5	5	257
5	5	5	5	5	5	5	5	5	5	5	5	5	5	5	5	5	5	5	5	5	5	5	5	5	5	5	5	5	5	5	5	5	5	5	5	5	5	5	261
